# Supplementary material for: Hidden genetic variation shapes the structure of functional elements in Drosophila
Source: Nat Genet. 2017 Dec 18;50(1):20–5. doi: 10.1038/s41588-017-0010-y (PMC5742068; doi:10.1038/s41588-017-0010-y)
Supplement: Supplementary file 3 — Validation summary of the genomic intervals containing SVs [file 41588_2017_10_MOESM3_ESM.xlsx]

## Sheet: Sheet1
		Failure to validate due to lack of overlapping reads		Failure to validate due to poor quality of overlapping reads
All	Type	Normal*	Stringent	Normal+	Stringent
142	CNV (A4 has more copies)	11	14	1	7
260	CNV (A4 has less copies)	4	5	0	6
223	A4 nonTE insertion	0	1	0	2
181	A4 nonTE deletion	0	0	0	7
768	A4 TE insertion	3	5	1	9
718	A4 TE deletion	0	0	0	1
27	Inversion	0	0	0	0
* This validates under normal criteria when 2 reads overlap each breakpoint and the midpoint. All of these reads have to have stringent levels of read alignment (P_Aligned > 0.995 AND R_Gaps < 0.005)
+ This validates under normal criteria when 2 reads overalp with relaxed levels of read alignment (P_Aligned > 0.975 AND R_Gaps < 0.025)
