# Supplementary material for: Hidden genetic variation shapes the structure of functional elements in Drosophila
Source: Nat Genet. 2017 Dec 18;50(1):20–5. doi: 10.1038/s41588-017-0010-y (PMC5742068; doi:10.1038/s41588-017-0010-y)
Supplement: Supplementary file 5 — CNVs and indels for chromosome arms 2L as called by various CNV-calling software [file 41588_2017_10_MOESM5_ESM.xlsx]

## Sheet: CNV
Coordinates of ISO1 sequences in 2L duplicated in A4
Pindel								Pecnv
Chromosome	Start	End	Present in the assembly?					Chromosome	Start	End	Present in the assembly?
2L	24484	25768	Yes					2L	24420	24804	No
2L	1341555	1343629	Yes					2L	25369	25769	Yes
2L	3784983	3785795	No					2L	1341634	1343651	Yes
2L	4614667	4614868	No					2L	4700505	4700834	Yes
2L	5944552	5949044	Yes					2L	5944549	5949042	Yes
2L	6100161	6101131	Yes					2L	6100294	6101535	Yes
2L	6314034	6315556	Yes					2L	6314037	6315557	Yes
2L	7904489	7911055	No					2L	9387929	9389329	Yes
2L	7998611	7998721	Yes					2L	10642915	10645200	No
2L	12147449	12150378	Yes					2L	11197627	11200415	No
2L	15000854	15001034	Yes					2L	12147445	12150379	Yes
2L	15935606	15937295	Yes					2L	15000872	15001005	Yes
2L	16847787	16854885	Yes					2L	15935608	15937298	Yes
2L	16857176	16858304	No					2L	16852257	16858296	Yes
2L	19810752	19810944	Yes					2L	19810755	19810932	Yes
2L	21739244	21742060	Yes					2L	21586098	21607669	No
								2L	21739125	21742059	Yes

## Sheet: TE insertion
TE insertions in A4 chromsome arm 2L detected by Cridland et al. (Insertion coordinates are provided)
Chromosome	Start	End	Present in the assembly?						Y = yes
2L	715655	715665	Y						N = No
2L	961629	961640	Y						YM = Yes but missed in Cridland et al.
2L	966385	966387	Y
2L	1417364	1417746	Y
2L	1471169	1471540	Y
2L	2303149	2303153	Y
2L	2678134	2678204	Y
2L	3281607	3281614	Y
2L	3347881	3347885	Y
2L	3933534	3933549	Y
2L	3934433	3934437	Y
2L	3940063	3940065	Y
2L	4106408	4106420	Y
2L	4189341	4189382	Y
2L	4675271	4675275	Y
2L	4766453	4766464	Y
2L	5600726	5600737	Y
2L	5690260	5690274	Y
2L	5704315	5704318	Y
2L	5724353	5724357	Y
2L	6076676	6076685	Y
2L	6255812	6255815	Y
2L	7041760	7041766	Y
2L	7456325	7456331	Y
2L	7697668	7697681	Y
2L	7825221	7825230	Y
2L	8772213	8772224	Y
2L	9167419	9167431	Y
2L	9618421	9618426	Y
2L	9720846	9720850	Y
2L	9847969	9847975	Y
2L	10166013	10166025	Y
2L	10698716	10698724	Y
2L	10925644	10925650	Y
2L	10976613	10976689	Y
2L	11411410	11411414	Y
2L	11681404	11681407	Y
2L	11703995	11704033	Y
2L	12152802	12152813	Y
2L	12725321	12725484	Y
2L	13191057	13191060	Y
2L	13259815	13259828	Y
2L	13292996	13293008	Y
2L	13507025	13507039	Y
2L	13731788	13731804	Y
2L	14252002	14252012	Y
2L	14375099	14375490	Y
2L	14416653	14416658	Y
2L	14476290	14476293	Y
2L	15816440	15816650	Y
2L	15159735	15159739	Y
2L	15920616	15920621	Y
2L	16589714	16589721	Y
2L	16941334	16941339	Y
2L	17107326	17107329	Y
2L	17126998	17127003	Y
2L	17162932	17162939	Y
2L	17250764	17250772	Y
2L	17574416	17574420	Y
2L	17609288	17609299	Y
2L	17800440	17800451	Y
2L	17889370	17889373	Y
2L	18064194	18064205	Y
2L	18269886	18269898	Y
2L	18402744	18402748	Y
2L	18657065	18657087	Y
2L	19215940	19215946	Y
2L	19364097	19364193	Y
2L	19641368	19641372	Y
2L	19459078	19459143	Y
2L	19649312	19649320	Y
2L	901489	901630	N
2L	1310609	1310806	N
2L	1764733	1765034	N
2L	1775789	1775959	N
2L	1809645	1810122	N
2L	1818014	1818134	N
2L	4545917	4545976	N
2L	13560515	13565210	N
2L	14543422	14544095	N
2L	17973634	17974099	N
2L	18159138	18159715	N
2L	19737411	19740819	N
2L	20025903	20026367	N
2L	782826	782917	YM
2L	1225242	1225247	YM
2L	1686713	1686726	YM
2L	1917695	1917700	YM
2L	2051797	2051805	YM
2L	2311427	2311431	YM
2L	3906292	3906298	YM
2L	4270050	4270058	YM
2L	4700294	4700356	YM
2L	4886725	4886730	YM
2L	5055972	5055982	YM
2L	5829113	5829114	YM
2L	5931047	5931058	YM
2L	7809941	7809948	YM
2L	8476737	8476748	YM
2L	8508783	8508845	YM
2L	8733670	8733673	YM
2L	8992669	8992670	YM
2L	9033579	9033590	YM
2L	9505263	9505273	YM
2L	10683007	10683011	YM
2L	10722647	10722650	YM
2L	10986838	10986844	YM
2L	11024041	11024042	YM
2L	11411439	11411443	YM
2L	12500729	12500733	YM
2L	12753668	12753672	YM
2L	13191062	13191063	YM
2L	13242903	13242906	YM
2L	13842321	13842355	YM
2L	14678810	14678815	YM
2L	15363172	15363183	YM
2L	15817356	15817360	YM
2L	15876071	15876083	YM
2L	16271121	16271135	YM
2L	17089913	17089924	YM
2L	17312284	17312287	YM
2L	17936948	17936951	YM
2L	17946103	17946113	YM
2L	18064214	18064226	YM
2L	19215968	19215980	YM
2L	19681109	19681120	YM
2L	20018260	20018262	YM

## Sheet: inversion
Inversions detected by Pindel vs inversions detected by the assembly
Chromosome	Start	End	Present in the assembly?
2R	10423605	10428765	Y			Y=yes
3R	11109143	11109280	Y			YM=yes but missed
3R	31498393	31498722	Y
X	20263992	20264093	Y
2L	1780078	1801273	YM
2L	19812583	19815880	YM
2L	20213284	20213453	YM
2L	20863188	20863467	YM
2R	5036860	5037259	YM
2R	11350703	11351873	YM
2R	11353111	11356111	YM
2R	17124767	17126372	YM
2R	23748818	23751720	YM
3L	1210726	1211197	YM
3L	18588810	18590703	YM
3L	18591383	18593660	YM
3L	19467907	19468211	YM
3L	19471617	19475206	YM
3R	6821221	6822960	YM
3R	8040398	8042134	YM
3R	29922164	29924673	YM
3R	30487099	30489792	YM
X	122493	122724	YM
X	644585	644688	YM
X	6478057	6478937	YM
X	6950774	6951906	YM
X	13798059	13798609	YM
X	14000159	14000903	YM
