# Supplementary material for: Hidden genetic variation shapes the structure of functional elements in Drosophila
Source: Nat Genet. 2017 Dec 18;50(1):20–5. doi: 10.1038/s41588-017-0010-y (PMC5742068; doi:10.1038/s41588-017-0010-y)
Supplement: Supplementary file 6 — Summary of putative TE introns [file 41588_2017_10_MOESM6_ESM.xlsx]

## Sheet: TE introns in ISO1
New introns created by polymorphic TE insertion
Name of the gene	FlyBase ID	Coordinates	insert length	Intron length	TE	Evidence
CR43807	FBgn0264351	2L:10,862,902..10,864,461	1547	1559	Rt1b{}337	weak
His-Ψ:CR33867	FBgn0053867	2L:21,539,459..21,540,931	1472	1472	pogo{}4759	weak
CG2528	FBgn0032969	2L:21,981,738..21,990,843	9105	9111	roo{}CG2528iso-1	weak
CG1358	FBgn0033196	2R:7,608,459..7,613,608	5136	5149	I{}769	moderately strong
brown	FBgn0000241	2R:23,529,627..23,537,148	7516	7521	412{}	Disruptive
CG3894	FBgn0035059	2R:24,763,666..24,765,588	1915	1922	G2{}CG3894iso-1
Syd	FBgn0024187	3L:7,916,885..7,926,002	9111	9117	roo{}952	weak
Tequila	FBgn0023479	3L:9,076,979..9,084,485	7495	7506	412{}teqiso-1	Disruptive
bol	FBgn0011206	3L:9,130,609..9,134,316	3707	3707	412{}962	weak
CG33267	FBgn0053267	3L:11,564,833..11,572,404	7565	7571	412{}CG33267iso-1	strong
bruno3	FBgn0264001	3L:13,525,211..13,532,953	7740	7742	roo{}989	moderately strong
Polycomb	FBgn0003042	3L:21,306,199..21,315,305	9102	9106	roo{}1076	Strong
CG33170	FBgn0053170	3L:22,866,035..22,867,115	1070	1080	Doc{}1101	strong
CG7900	FBgn0037548	3R:8,101,814..8,104,845	3025	3031	G2{}1263	weak
Sirtuin 6	FBgn0037802	3R:10,255,427..10,260,813	5377	5386	I{}Sirt6iso-1a,I{}Sirt6iso-1b	Disruptive
CG15803	FBgn0038606	3R:18,331,807..18,333,275	1437	1468	hopper{}1383	Weak
Ir93a	FBgn0259215	3R:20,854,530..20,859,266	4724	4736	Doc{}Ir93aiso-1	Disruptive
α4GT2	FBgn0039378	3R:25,832,743..25,841,871	9124	9128	roo{}α4GT21	Weak
Sgcd	FBgn0025391	X:1,737,164..1,746,273	9108	9109	roo{}20	Weak
RhoGAB18B	FBgn0261461	X:19,136,606..19,143,472	6863	6866	412{}165	weak

## Sheet: TE introns in A4
Name of the gene	FlyBase ID	insertion coordinates(ISO1)	insert length (A4 coordinates)	TE	Evidence from single end RNAseq
AspRS		2R:12878781..12878784	7411		weak
Cyp6a9		2R:14881351..14881352	1732		weak
CG4622		2R:24540016..24540019	4722		weak
tna		3L:10874963..10874967	5143		weak
Ncc69		3L:12368707..12368708	302		weak
stet		3L:1475738..1475742	5248		weak
ple		3L:6713675..6713679	5518		weak
CG14830		3L:7251038..7251041	7518		weak
CG13900		3L:826997..827001	7348		Strong
CG42673		3L:9595376..9595379	4396		weak
CG15186		3R:6494502..6494503	1148		weak
Mkk4		3R:8647475..8647479	5145		weak
Ugt86Di		3R:11151865..11151869	5389		weak
CG7029		3R:22793159..22793162	7066		Strong
slo		3R:24698265..24698268	429		weak
AMPdeam		X:13833630..13833631	1735		weak
Fbxl4		X:14234537..14234538	186		weak
Rab3-GEF		X:15113303..15113306	7070		weak
gce		X:15318850..15318854	7470		weak
Edem1		X:1904038..1904042	5249		weak
CG32506		X:20466188..20466190	3710		weak
pigs		X:6651719..6651720	7075		weak
