# Supplementary material for: Hidden genetic variation shapes the structure of functional elements in Drosophila
Source: Nat Genet. 2017 Dec 18;50(1):20–5. doi: 10.1038/s41588-017-0010-y (PMC5742068; doi:10.1038/s41588-017-0010-y)
Supplement: Supplementary file 7 — Genes mutated by non-TE indels in A4 [file 41588_2017_10_MOESM7_ESM.xlsx]

## Sheet: non-TE ISO1
non-TE insertions deleting/adding genes
Coordinate	Gene name	Feature affected	A4 loss/ISO1 gain	Visible to Illumina reads
2L:4645372-4645552	CG15635	Exon2	A4 loss	No
2L:4646015-4646194	CG15635	Exon 1	A4 loss	Yes
2L:19560059-19560257	Tep5	Exon3	A4 loss	Yes
2L:19913103-19913497	Victoria	Exon1 and exon2	A4 loss	No
2R:7353110-7353440	Dscam1	6th exon	A4 loss	No
2R:8563796-8564884	Cyp6a14	Exon1 and exon2	A4 loss	Yes
2R:14190516-14190655	CG30069	Exon5	A4 loss	No
2R:14192430-14194483	CG30069	Exon5	A4 loss	No
2R:14194845-14195461	CG30069	Exon1	A4 loss	No
2R:14873742-14875206	Cyp6a17	Exon1 and exon2	A4 loss	Yes
2R:17745335-17745663	Ir54a	Exon1	A4 loss	Yes
	sub	Exon3	A4 loss
3L:4481185-4481317	CG7465	Exon2	A4 loss	No
3L:4483243-4483382	CG11350	Exon2	A4 loss	No
3R:10143423-10143530	TAF-1B	Exon2	A4 loss	No
	CG42759	Exon2
3R:11144222-11144548	CheA86a	Exon2	A4 loss	Yes
3R:15137621-15137791	CG3984	Exon2	A4 loss	No
3R:29237392-29239267	CG11951	Exon1,exon2,exon3	A4 loss	Yes
X:15685024-15685209	CG15599	Exon4	A4 loss	No
X:16015680-16018097	Muc14A	Exon4,Intron3	A4 loss	No
X:16020068-16021563	Muc14A	Exon5	ISO1 gain	No		Muc14A harbors complex structural variations. Some segments are lost in A4, whereas other segments are copied in A4 and gained in ISO1. Some segments are missing from D. simulans reference strain and A4.
X:16022105-16022436	Muc14A	Exon5	ISO1 gain	No
X:16023269-16027092	Muc14A	Exon5	ISO1 gain	No
X:16032720-16037859	Muc14A	Exon7 and exon8	ISO1 gain	No
X:16050358-16052993	Muc14A	Exon9 and exon10	ISO1 gain	No
X:19213868-19213996	Mur18B	Exon2	A4 loss	No
