# Supplementary material for: Hidden genetic variation shapes the structure of functional elements in Drosophila
Source: Nat Genet. 2017 Dec 18;50(1):20–5. doi: 10.1038/s41588-017-0010-y (PMC5742068; doi:10.1038/s41588-017-0010-y)
Supplement: Supplementary file 8 — Expression changes in genes in A4 with increased copy number [file 41588_2017_10_MOESM8_ESM.xlsx]

## Sheet: cnv_expression
Name of the gene	FlyBase ID	Expression level change(log2)	Detected by illumina reads
CG15661	FBgn0034605	2.49	YES
CG17658	FBgn0034924	1.19	YES
CG31157	FBgn0051157	2.53	YES
CG33268	FBgn0036177	3.42	NO
CG34117	FBgn0083953	1.01	YES
CG4302	FBgn0027073	2.18	YES
CG6912	FBgn0038290	1.06	YES
CG7377	FBgn0036176	2.61	NO
CG7742	FBgn0031690	8.14	NO
CG7966	FBgn0038115	1.72	YES
Cyp28d1	FBgn0031689	5.74	NO
LysD	FBgn0004427	3.11	NO
Mgstl	FBgn0025814	0.85	YES
Or85f	FBgn0037685	3.42	YES
Ugt86Dh	FBgn0040252	1.29	NO
Qtzl	FBgn0051864	0.52	NO
Lcp65APsi	FBgn0020646	0.575	NO
