# Supplementary material for: Hidden genetic variation shapes the structure of functional elements in Drosophila
Source: Nat Genet. 2017 Dec 18;50(1):20–5. doi: 10.1038/s41588-017-0010-y (PMC5742068; doi:10.1038/s41588-017-0010-y)
Supplement: Supplementary file 9 — The unmerged CNV calls from A4–ISO1 genome alignment [file 41588_2017_10_MOESM9_ESM.xlsx]

## Sheet: duplicates in A4
A4 Chromosome	Start	End	ISO1 Chromsome	Start	End	Copies in ISO1	Copies in A4	Strand
2L	25372	25768	2L	59903	60297	2	1	+
2L	25372	25768	2L	60364	60760	2	1	+
2L	1343522	1343650	2L	1346802	1346929	2	1	+
2L	1343522	1343650	2L	1348848	1348976	2	1	+
2L	4536715	4536846	2L	4537083	4537213	17	12	+
2L	4536715	4536846	2L	4537389	4537520	17	12	+
2L	4536715	4536846	2L	4537695	4537825	17	12	+
2L	4536715	4536846	2L	4538922	4539050	17	12	+
2L	4536715	4536846	2L	4539228	4539356	17	12	+
2L	4536715	4536846	2L	4539834	4539962	17	12	+
2L	4536715	4536846	2L	4540440	4540568	17	12	+
2L	4536715	4536846	2L	4540746	4540874	17	12	+
2L	4536715	4536846	2L	4541052	4541180	17	12	+
2L	4536715	4536846	2L	4541658	4541786	17	12	+
2L	4536715	4536846	2L	4542264	4542392	17	12	+
2L	4536715	4536846	2L	4542570	4542698	17	12	+
2L	4536715	4536846	2L	4543482	4543610	17	12	+
2L	4536715	4536846	2L	4544088	4544216	17	12	+
2L	4536715	4536846	2L	4544694	4544822	17	12	+
2L	4536715	4536846	2L	4545000	4545128	17	12	+
2L	4536715	4536846	2L	4545912	4546040	17	12	+
2L	4645875	4645999	2L	4637268	4637391	29	14	+
2L	4645875	4645999	2L	4637445	4637568	29	14	+
2L	4645875	4645999	2L	4637622	4637745	29	14	+
2L	4645875	4645999	2L	4637976	4638099	29	14	+
2L	4645875	4645999	2L	4638330	4638453	29	14	+
2L	4645875	4645999	2L	4638414	4638537	29	14	+
2L	4645875	4645999	2L	4638504	4638630	29	14	+
2L	4645875	4645999	2L	4638591	4638714	29	14	+
2L	4645875	4645999	2L	4638675	4638798	29	14	+
2L	4645875	4645999	2L	4638759	4638882	29	14	+
2L	4645875	4645999	2L	4638936	4639059	29	14	+
2L	4645875	4645999	2L	4639020	4639143	29	14	+
2L	4645875	4645999	2L	4639374	4639497	29	14	+
2L	4645875	4645999	2L	4639458	4639581	29	14	+
2L	4645875	4645999	2L	4639542	4639665	29	14	+
2L	4645875	4645999	2L	4639626	4639749	29	14	+
2L	4645875	4645999	2L	4639710	4639833	29	14	+
2L	4645875	4645999	2L	4639887	4640010	29	14	+
2L	4645875	4645999	2L	4639971	4640094	29	14	+
2L	4645875	4645999	2L	4640055	4640178	29	14	+
2L	4645875	4645999	2L	4640139	4640262	29	14	+
2L	4645875	4645999	2L	4640223	4640346	29	14	+
2L	4645875	4645999	2L	4640400	4640523	29	14	+
2L	4645875	4645999	2L	4640484	4640607	29	14	+
2L	4645875	4645999	2L	4640568	4640691	29	14	+
2L	4645875	4645999	2L	4640922	4641045	29	14	+
2L	4645875	4645999	2L	4641006	4641129	29	14	+
2L	4645875	4645999	2L	4641090	4641213	29	14	+
2L	4645875	4645999	2L	4641174	4641295	29	14	+
2L	4646004	4646277	2L	4636959	4637214	25	12	+
2L	4646004	4646277	2L	4637136	4637391	25	12	+
2L	4646004	4646277	2L	4637313	4637568	25	12	+
2L	4646004	4646277	2L	4637667	4637920	25	12	+
2L	4646004	4646277	2L	4637844	4638099	25	12	+
2L	4646004	4646277	2L	4638021	4638274	25	12	+
2L	4646004	4646277	2L	4638198	4638471	25	12	+
2L	4646004	4646277	2L	4638375	4638648	25	12	+
2L	4646004	4646277	2L	4638459	4638731	25	12	+
2L	4646004	4646277	2L	4638560	4638816	25	12	+
2L	4646004	4646277	2L	4638720	4638993	25	12	+
2L	4646004	4646277	2L	4638804	4639077	25	12	+
2L	4646004	4646277	2L	4639242	4639515	25	12	+
2L	4646004	4646277	2L	4639419	4639683	25	12	+
2L	4646004	4646277	2L	4639503	4639767	25	12	+
2L	4646004	4646277	2L	4639671	4639944	25	12	+
2L	4646004	4646277	2L	4639755	4640028	25	12	+
2L	4646004	4646277	2L	4639932	4640196	25	12	+
2L	4646004	4646277	2L	4640016	4640280	25	12	+
2L	4646004	4646277	2L	4640184	4640457	25	12	+
2L	4646004	4646277	2L	4640268	4640541	25	12	+
2L	4646004	4646277	2L	4640445	4640691	25	12	+
2L	4646004	4646277	2L	4640790	4641063	25	12	+
2L	4646004	4646277	2L	4640967	4641231	25	12	+
2L	4646004	4646277	2L	4641051	4641299	25	12	+
2L	4646022	4646277	2L	4637331	4637568	25	10	+
2L	4646022	4646277	2L	4637685	4637920	25	10	+
2L	4646022	4646277	2L	4637862	4638099	25	10	+
2L	4646022	4646277	2L	4638039	4638274	25	10	+
2L	4646022	4646277	2L	4638216	4638471	25	10	+
2L	4646022	4646277	2L	4638393	4638648	25	10	+
2L	4646022	4646277	2L	4638477	4638731	25	10	+
2L	4646022	4646277	2L	4638654	4638882	25	10	+
2L	4646022	4646277	2L	4638738	4638993	25	10	+
2L	4646022	4646277	2L	4638822	4639077	25	10	+
2L	4646022	4646277	2L	4639260	4639515	25	10	+
2L	4646022	4646277	2L	4639442	4639683	25	10	+
2L	4646022	4646277	2L	4639521	4639767	25	10	+
2L	4646022	4646277	2L	4639605	4639837	25	10	+
2L	4646022	4646277	2L	4639689	4639944	25	10	+
2L	4646022	4646277	2L	4639773	4640028	25	10	+
2L	4646022	4646277	2L	4639955	4640196	25	10	+
2L	4646022	4646277	2L	4640034	4640280	25	10	+
2L	4646022	4646277	2L	4640118	4640350	25	10	+
2L	4646022	4646277	2L	4640202	4640457	25	10	+
2L	4646022	4646277	2L	4640286	4640541	25	10	+
2L	4646022	4646277	2L	4640468	4640691	25	10	+
2L	4646022	4646277	2L	4640808	4641063	25	10	+
2L	4646022	4646277	2L	4640990	4641231	25	10	+
2L	4646022	4646277	2L	4641069	4641299	25	10	+
2L	5166048	5166181	2L	5172009	5172142	17	12	+
2L	5166048	5166181	2L	5172312	5172445	17	12	+
2L	5166048	5166181	2L	5172615	5172748	17	12	+
2L	5166048	5166181	2L	5172918	5173051	17	12	+
2L	5166048	5166181	2L	5175751	5175883	17	12	+
2L	5166048	5166181	2L	5176053	5176185	17	12	+
2L	5166048	5166181	2L	5176356	5176489	17	12	+
2L	5166048	5166181	2L	5176659	5176792	17	12	+
2L	5166048	5166181	2L	5176962	5177095	17	12	+
2L	5166048	5166181	2L	5177265	5177398	17	12	+
2L	5166048	5166181	2L	5177568	5177701	17	12	+
2L	5166048	5166181	2L	5177871	5178004	17	12	+
2L	5166048	5166181	2L	5178174	5178307	17	12	+
2L	5166048	5166181	2L	5178477	5178610	17	12	+
2L	5166048	5166181	2L	5186112	5186245	17	12	+
2L	5166048	5166181	2L	5186718	5186851	17	12	+
2L	5166048	5166181	2L	5187021	5187154	17	12	+
2L	5166208	5166335	2L	5171866	5171993	21	16	+
2L	5166208	5166335	2L	5172169	5172296	21	16	+
2L	5166208	5166335	2L	5172472	5172598	21	16	+
2L	5166208	5166335	2L	5172775	5172902	21	16	+
2L	5166208	5166335	2L	5173078	5173205	21	16	+
2L	5166208	5166335	2L	5175910	5176037	21	16	+
2L	5166208	5166335	2L	5176213	5176340	21	16	+
2L	5166208	5166335	2L	5176523	5176643	21	16	+
2L	5166208	5166335	2L	5176819	5176946	21	16	+
2L	5166208	5166335	2L	5177122	5177249	21	16	+
2L	5166208	5166335	2L	5177425	5177552	21	16	+
2L	5166208	5166335	2L	5177728	5177855	21	16	+
2L	5166208	5166335	2L	5178031	5178158	21	16	+
2L	5166208	5166335	2L	5178334	5178461	21	16	+
2L	5166208	5166335	2L	5178644	5178764	21	16	+
2L	5166208	5166335	2L	5178947	5179067	21	16	+
2L	5166208	5166335	2L	5185976	5186096	21	16	+
2L	5166208	5166335	2L	5186272	5186399	21	16	+
2L	5166208	5166335	2L	5186575	5186702	21	16	+
2L	5166208	5166335	2L	5186878	5187005	21	16	+
2L	5166208	5166335	2L	5187181	5187308	21	16	+
2L	5167355	5167512	2L	5171801	5171958	21	17	+
2L	5167355	5167512	2L	5172104	5172261	21	17	+
2L	5167355	5167512	2L	5172407	5172564	21	17	+
2L	5167355	5167512	2L	5172710	5172867	21	17	+
2L	5167355	5167512	2L	5173013	5173170	21	17	+
2L	5167355	5167512	2L	5175845	5176002	21	17	+
2L	5167355	5167512	2L	5176148	5176305	21	17	+
2L	5167355	5167512	2L	5176451	5176608	21	17	+
2L	5167355	5167512	2L	5176754	5176911	21	17	+
2L	5167355	5167512	2L	5177057	5177214	21	17	+
2L	5167355	5167512	2L	5177360	5177517	21	17	+
2L	5167355	5167512	2L	5177663	5177820	21	17	+
2L	5167355	5167512	2L	5177966	5178123	21	17	+
2L	5167355	5167512	2L	5178269	5178426	21	17	+
2L	5167355	5167512	2L	5178574	5178729	21	17	+
2L	5167355	5167512	2L	5178876	5179031	21	17	+
2L	5167355	5167512	2L	5185905	5186061	21	17	+
2L	5167355	5167512	2L	5186207	5186363	21	17	+
2L	5167355	5167512	2L	5186510	5186666	21	17	+
2L	5167355	5167512	2L	5186813	5186969	21	17	+
2L	5167355	5167512	2L	5187116	5187272	21	17	+
2L	5170952	5171081	2L	5171816	5171942	21	17	+
2L	5170952	5171081	2L	5172119	5172247	21	17	+
2L	5170952	5171081	2L	5172422	5172550	21	17	+
2L	5170952	5171081	2L	5172725	5172853	21	17	+
2L	5170952	5171081	2L	5173028	5173157	21	17	+
2L	5170952	5171081	2L	5175860	5175989	21	17	+
2L	5170952	5171081	2L	5176163	5176292	21	17	+
2L	5170952	5171081	2L	5176466	5176594	21	17	+
2L	5170952	5171081	2L	5176769	5176898	21	17	+
2L	5170952	5171081	2L	5177072	5177200	21	17	+
2L	5170952	5171081	2L	5177375	5177503	21	17	+
2L	5170952	5171081	2L	5177678	5177807	21	17	+
2L	5170952	5171081	2L	5177981	5178109	21	17	+
2L	5170952	5171081	2L	5178285	5178413	21	17	+
2L	5170952	5171081	2L	5178587	5178716	21	17	+
2L	5170952	5171081	2L	5178890	5179016	21	17	+
2L	5170952	5171081	2L	5185919	5186048	21	17	+
2L	5170952	5171081	2L	5186222	5186348	21	17	+
2L	5170952	5171081	2L	5186525	5186651	21	17	+
2L	5170952	5171081	2L	5186828	5186954	21	17	+
2L	5170952	5171081	2L	5187131	5187257	21	17	+
2L	5171242	5171381	2L	5171803	5171942	21	17	+
2L	5171242	5171381	2L	5172106	5172245	21	17	+
2L	5171242	5171381	2L	5172409	5172548	21	17	+
2L	5171242	5171381	2L	5172712	5172851	21	17	+
2L	5171242	5171381	2L	5173015	5173154	21	17	+
2L	5171242	5171381	2L	5175847	5175986	21	17	+
2L	5171242	5171381	2L	5176150	5176289	21	17	+
2L	5171242	5171381	2L	5176453	5176592	21	17	+
2L	5171242	5171381	2L	5176756	5176895	21	17	+
2L	5171242	5171381	2L	5177059	5177198	21	17	+
2L	5171242	5171381	2L	5177362	5177501	21	17	+
2L	5171242	5171381	2L	5177665	5177804	21	17	+
2L	5171242	5171381	2L	5177968	5178107	21	17	+
2L	5171242	5171381	2L	5178271	5178410	21	17	+
2L	5171242	5171381	2L	5178574	5178712	21	17	+
2L	5171242	5171381	2L	5178877	5179016	21	17	+
2L	5171242	5171381	2L	5185906	5186045	21	17	+
2L	5171242	5171381	2L	5186209	5186348	21	17	+
2L	5171242	5171381	2L	5186512	5186651	21	17	+
2L	5171242	5171381	2L	5186815	5186954	21	17	+
2L	5171242	5171381	2L	5187118	5187257	21	17	+
2L	5172155	5172416	2L	5171807	5172068	21	17	+
2L	5172155	5172416	2L	5172110	5172371	21	17	+
2L	5172155	5172416	2L	5172413	5172674	21	17	+
2L	5172155	5172416	2L	5172716	5172977	21	17	+
2L	5172155	5172416	2L	5173019	5173280	21	17	+
2L	5172155	5172416	2L	5175851	5176112	21	17	+
2L	5172155	5172416	2L	5176154	5176415	21	17	+
2L	5172155	5172416	2L	5176457	5176718	21	17	+
2L	5172155	5172416	2L	5176760	5177021	21	17	+
2L	5172155	5172416	2L	5177063	5177324	21	17	+
2L	5172155	5172416	2L	5177366	5177627	21	17	+
2L	5172155	5172416	2L	5177669	5177930	21	17	+
2L	5172155	5172416	2L	5177972	5178233	21	17	+
2L	5172155	5172416	2L	5178275	5178536	21	17	+
2L	5172155	5172416	2L	5178578	5178839	21	17	+
2L	5172155	5172416	2L	5178881	5179142	21	17	+
2L	5172155	5172416	2L	5185911	5186171	21	17	+
2L	5172155	5172416	2L	5186213	5186474	21	17	+
2L	5172155	5172416	2L	5186516	5186777	21	17	+
2L	5172155	5172416	2L	5186819	5187080	21	17	+
2L	5172155	5172416	2L	5187122	5187382	21	17	+
2L	5182088	5182279	2L	5171816	5172007	21	17	+
2L	5182088	5182279	2L	5172119	5172310	21	17	+
2L	5182088	5182279	2L	5172422	5172613	21	17	+
2L	5182088	5182279	2L	5172725	5172916	21	17	+
2L	5182088	5182279	2L	5173028	5173219	21	17	+
2L	5182088	5182279	2L	5175860	5176051	21	17	+
2L	5182088	5182279	2L	5176163	5176354	21	17	+
2L	5182088	5182279	2L	5176466	5176657	21	17	+
2L	5182088	5182279	2L	5176769	5176960	21	17	+
2L	5182088	5182279	2L	5177072	5177263	21	17	+
2L	5182088	5182279	2L	5177375	5177566	21	17	+
2L	5182088	5182279	2L	5177678	5177869	21	17	+
2L	5182088	5182279	2L	5177981	5178172	21	17	+
2L	5182088	5182279	2L	5178285	5178475	21	17	+
2L	5182088	5182279	2L	5178587	5178778	21	17	+
2L	5182088	5182279	2L	5178890	5179081	21	17	+
2L	5182088	5182279	2L	5185919	5186110	21	17	+
2L	5182088	5182279	2L	5186222	5186413	21	17	+
2L	5182088	5182279	2L	5186525	5186715	21	17	+
2L	5182088	5182279	2L	5186828	5187019	21	17	+
2L	5182088	5182279	2L	5187131	5187322	21	17	+
2L	5210421	5214176	2L	5214552	5218307	2	1	+
2L	5210421	5214176	2L	5219832	5223587	2	1	+
2L	5944553	5946744	2L	5965815	5968006	2	1	+
2L	5944553	5946744	2L	5970275	5972468	2	1	+
2L	5946797	5949032	2L	5968030	5970258	2	1	+
2L	5946797	5949032	2L	5972522	5974751	2	1	+
2L	6100162	6101131	2L	6130611	6131589	2	1	+
2L	6100162	6101131	2L	6132003	6132981	2	1	+
2L	6152515	6152620	2L	6184891	6184995	27	14	+
2L	6152515	6152620	2L	6184915	6185020	27	14	+
2L	6152515	6152620	2L	6184987	6185092	27	14	+
2L	6152515	6152620	2L	6185035	6185139	27	14	+
2L	6152515	6152620	2L	6185107	6185212	27	14	+
2L	6152515	6152620	2L	6185131	6185236	27	14	+
2L	6152515	6152620	2L	6185227	6185332	27	14	+
2L	6152515	6152620	2L	6185323	6185428	27	14	+
2L	6152515	6152620	2L	6185371	6185476	27	14	+
2L	6152515	6152620	2L	6185419	6185523	27	14	+
2L	6152515	6152620	2L	6185443	6185548	27	14	+
2L	6152515	6152620	2L	6185491	6185596	27	14	+
2L	6152515	6152620	2L	6185563	6185668	27	14	+
2L	6152515	6152620	2L	6185587	6185692	27	14	+
2L	6152515	6152620	2L	6185611	6185715	27	14	+
2L	6152515	6152620	2L	6185635	6185740	27	14	+
2L	6152515	6152620	2L	6185683	6185787	27	14	+
2L	6152515	6152620	2L	6185707	6185811	27	14	+
2L	6152515	6152620	2L	6185755	6185859	27	14	+
2L	6152515	6152620	2L	6185779	6185883	27	14	+
2L	6152515	6152620	2L	6185827	6185932	27	14	+
2L	6152515	6152620	2L	6185851	6185955	27	14	+
2L	6152515	6152620	2L	6185923	6186028	27	14	+
2L	6152515	6152620	2L	6185971	6186076	27	14	+
2L	6152515	6152620	2L	6186019	6186123	27	14	+
2L	6152515	6152620	2L	6186043	6186148	27	14	+
2L	6152515	6152620	2L	6186067	6186163	27	14	+
2L	6314035	6315558	2L	6353259	6354766	2	1	+
2L	6314035	6315558	2L	6354765	6356273	2	1	+
2L	7998612	7998721	2L	8005879	8005983	2	1	+
2L	7998612	7998721	2L	8005993	8006097	2	1	+
2L	9387939	9389321	2L	9375022	9376422	2	1	+
2L	9387939	9389321	2L	9376440	9377822	2	1	+
2L	9900258	9900520	2L	9908338	9908615	25	18	+
2L	9900258	9900520	2L	9908548	9908810	25	18	+
2L	9900258	9900520	2L	9908743	9909005	25	18	+
2L	9900258	9900520	2L	9908938	9909200	25	18	+
2L	9900258	9900520	2L	9909133	9909395	25	18	+
2L	9900258	9900520	2L	9909328	9909590	25	18	+
2L	9900258	9900520	2L	9909523	9909784	25	18	+
2L	9900258	9900520	2L	9909718	9909979	25	18	+
2L	9900258	9900520	2L	9909913	9910174	25	18	+
2L	9900258	9900520	2L	9910108	9910369	25	18	+
2L	9900258	9900520	2L	9910303	9910564	25	18	+
2L	9900258	9900520	2L	9910498	9910759	25	18	+
2L	9900258	9900520	2L	9910693	9910954	25	18	+
2L	9900258	9900520	2L	9910888	9911149	25	18	+
2L	9900258	9900520	2L	9911083	9911344	25	18	+
2L	9900258	9900520	2L	9911278	9911539	25	18	+
2L	9900258	9900520	2L	9911473	9911734	25	18	+
2L	9900258	9900520	2L	9911668	9911929	25	18	+
2L	9900258	9900520	2L	9911863	9912124	25	18	+
2L	9900258	9900520	2L	9912058	9912319	25	18	+
2L	9900258	9900520	2L	9912253	9912514	25	18	+
2L	9900258	9900520	2L	9912448	9912709	25	18	+
2L	9900258	9900520	2L	9912643	9912904	25	18	+
2L	9900258	9900520	2L	9912838	9913099	25	18	+
2L	9900258	9900520	2L	9913033	9913294	25	18	+
2L	9900862	9901154	2L	9908342	9908644	25	16	+
2L	9900862	9901154	2L	9908552	9908840	25	16	+
2L	9900862	9901154	2L	9908747	9909035	25	16	+
2L	9900862	9901154	2L	9908942	9909230	25	16	+
2L	9900862	9901154	2L	9909137	9909425	25	16	+
2L	9900862	9901154	2L	9909332	9909620	25	16	+
2L	9900862	9901154	2L	9909527	9909818	25	16	+
2L	9900862	9901154	2L	9909722	9910013	25	16	+
2L	9900862	9901154	2L	9909917	9910209	25	16	+
2L	9900862	9901154	2L	9910112	9910404	25	16	+
2L	9900862	9901154	2L	9910307	9910598	25	16	+
2L	9900862	9901154	2L	9910502	9910794	25	16	+
2L	9900862	9901154	2L	9910697	9910988	25	16	+
2L	9900862	9901154	2L	9910892	9911183	25	16	+
2L	9900862	9901154	2L	9911087	9911378	25	16	+
2L	9900862	9901154	2L	9911282	9911573	25	16	+
2L	9900862	9901154	2L	9911477	9911768	25	16	+
2L	9900862	9901154	2L	9911672	9911963	25	16	+
2L	9900862	9901154	2L	9911867	9912158	25	16	+
2L	9900862	9901154	2L	9912062	9912353	25	16	+
2L	9900862	9901154	2L	9912257	9912548	25	16	+
2L	9900862	9901154	2L	9912452	9912743	25	16	+
2L	9900862	9901154	2L	9912647	9912939	25	16	+
2L	9900862	9901154	2L	9912842	9913133	25	16	+
2L	9900862	9901154	2L	9913037	9913325	25	16	+
2L	9901117	9901240	2L	9909782	9909905	18	9	+
2L	9901117	9901240	2L	9909977	9910100	18	9	+
2L	9901117	9901240	2L	9910172	9910294	18	9	+
2L	9901117	9901240	2L	9910367	9910489	18	9	+
2L	9901117	9901240	2L	9910562	9910684	18	9	+
2L	9901117	9901240	2L	9910757	9910879	18	9	+
2L	9901117	9901240	2L	9910952	9911075	18	9	+
2L	9901117	9901240	2L	9911147	9911270	18	9	+
2L	9901117	9901240	2L	9911342	9911465	18	9	+
2L	9901117	9901240	2L	9911537	9911660	18	9	+
2L	9901117	9901240	2L	9911732	9911854	18	9	+
2L	9901117	9901240	2L	9911927	9912049	18	9	+
2L	9901117	9901240	2L	9912122	9912244	18	9	+
2L	9901117	9901240	2L	9912317	9912440	18	9	+
2L	9901117	9901240	2L	9912512	9912635	18	9	+
2L	9901117	9901240	2L	9912707	9912830	18	9	+
2L	9901117	9901240	2L	9912902	9913025	18	9	+
2L	9901117	9901240	2L	9913097	9913220	18	9	+
2L	9901461	9901626	2L	9908569	9908730	24	11	+
2L	9901461	9901626	2L	9908761	9908925	24	11	+
2L	9901461	9901626	2L	9908956	9909120	24	11	+
2L	9901461	9901626	2L	9909151	9909315	24	11	+
2L	9901461	9901626	2L	9909346	9909510	24	11	+
2L	9901461	9901626	2L	9909541	9909705	24	11	+
2L	9901461	9901626	2L	9909736	9909900	24	11	+
2L	9901461	9901626	2L	9909934	9910095	24	11	+
2L	9901461	9901626	2L	9910129	9910290	24	11	+
2L	9901461	9901626	2L	9910321	9910485	24	11	+
2L	9901461	9901626	2L	9910516	9910680	24	11	+
2L	9901461	9901626	2L	9910711	9910875	24	11	+
2L	9901461	9901626	2L	9910906	9911070	24	11	+
2L	9901461	9901626	2L	9911101	9911265	24	11	+
2L	9901461	9901626	2L	9911296	9911460	24	11	+
2L	9901461	9901626	2L	9911491	9911655	24	11	+
2L	9901461	9901626	2L	9911689	9911850	24	11	+
2L	9901461	9901626	2L	9911881	9912045	24	11	+
2L	9901461	9901626	2L	9912076	9912240	24	11	+
2L	9901461	9901626	2L	9912271	9912435	24	11	+
2L	9901461	9901626	2L	9912469	9912630	24	11	+
2L	9901461	9901626	2L	9912661	9912825	24	11	+
2L	9901461	9901626	2L	9912859	9913020	24	11	+
2L	9901461	9901626	2L	9913051	9913215	24	11	+
2L	9901826	9902016	2L	9908541	9908730	24	11	+
2L	9901826	9902016	2L	9908736	9908925	24	11	+
2L	9901826	9902016	2L	9908938	9909120	24	11	+
2L	9901826	9902016	2L	9909126	9909315	24	11	+
2L	9901826	9902016	2L	9909321	9909510	24	11	+
2L	9901826	9902016	2L	9909523	9909705	24	11	+
2L	9901826	9902016	2L	9909711	9909900	24	11	+
2L	9901826	9902016	2L	9909906	9910095	24	11	+
2L	9901826	9902016	2L	9910101	9910290	24	11	+
2L	9901826	9902016	2L	9910296	9910485	24	11	+
2L	9901826	9902016	2L	9910491	9910680	24	11	+
2L	9901826	9902016	2L	9910686	9910875	24	11	+
2L	9901826	9902016	2L	9910881	9911070	24	11	+
2L	9901826	9902016	2L	9911076	9911265	24	11	+
2L	9901826	9902016	2L	9911271	9911460	24	11	+
2L	9901826	9902016	2L	9911466	9911655	24	11	+
2L	9901826	9902016	2L	9911661	9911850	24	11	+
2L	9901826	9902016	2L	9911856	9912045	24	11	+
2L	9901826	9902016	2L	9912051	9912240	24	11	+
2L	9901826	9902016	2L	9912246	9912435	24	11	+
2L	9901826	9902016	2L	9912441	9912630	24	11	+
2L	9901826	9902016	2L	9912636	9912825	24	11	+
2L	9901826	9902016	2L	9912831	9913020	24	11	+
2L	9901826	9902016	2L	9913026	9913215	24	11	+
2L	9902250	9902377	2L	9909745	9909872	18	9	+
2L	9902250	9902377	2L	9909940	9910067	18	9	+
2L	9902250	9902377	2L	9910135	9910262	18	9	+
2L	9902250	9902377	2L	9910330	9910457	18	9	+
2L	9902250	9902377	2L	9910525	9910652	18	9	+
2L	9902250	9902377	2L	9910720	9910847	18	9	+
2L	9902250	9902377	2L	9910915	9911042	18	9	+
2L	9902250	9902377	2L	9911110	9911237	18	9	+
2L	9902250	9902377	2L	9911305	9911432	18	9	+
2L	9902250	9902377	2L	9911500	9911627	18	9	+
2L	9902250	9902377	2L	9911695	9911821	18	9	+
2L	9902250	9902377	2L	9911890	9912017	18	9	+
2L	9902250	9902377	2L	9912085	9912212	18	9	+
2L	9902250	9902377	2L	9912280	9912407	18	9	+
2L	9902250	9902377	2L	9912475	9912602	18	9	+
2L	9902250	9902377	2L	9912670	9912797	18	9	+
2L	9902250	9902377	2L	9912865	9912992	18	9	+
2L	9902250	9902377	2L	9913060	9913186	18	9	+
2L	11992986	11993718	2L	11986152	11986883	3	2	+
2L	11992986	11993718	2L	11989836	11990567	3	2	+
2L	11992986	11993718	2L	11993653	11994351	3	2	+
2L	11993033	11993292	2L	11986199	11986458	3	2	+
2L	11993033	11993292	2L	11989883	11990142	3	2	+
2L	11993033	11993292	2L	11993667	11993925	3	2	+
2L	11993846	11994162	2L	11987012	11987328	3	2	+
2L	11993846	11994162	2L	11990696	11991012	3	2	+
2L	11993846	11994162	2L	11994481	11994797	3	2	+
2L	11993929	11994162	2L	11987095	11987328	3	2	+
2L	11993929	11994162	2L	11990779	11991012	3	2	+
2L	11993929	11994162	2L	11994564	11994797	3	2	+
2L	11996146	11997193	2L	11985401	11986447	3	2	+
2L	11996146	11997193	2L	11989085	11990131	3	2	+
2L	11996146	11997193	2L	11992996	11993915	3	2	+
2L	11997859	11998073	2L	11987114	11987328	3	2	+
2L	11997859	11998073	2L	11990798	11991012	3	2	+
2L	11997859	11998073	2L	11994583	11994797	3	2	+
2L	11998435	11998618	2L	11987675	11987857	3	2	+
2L	11998435	11998618	2L	11991374	11991556	3	2	+
2L	11998435	11998618	2L	11995144	11995326	3	2	+
2L	12147450	12148353	2L	12137210	12138113	2	1	+
2L	12147450	12148353	2L	12140142	12141044	2	1	+
2L	12148349	12150378	2L	12138109	12140138	2	1	+
2L	12148349	12150378	2L	12148559	12150589	2	1	+
2L	14884241	14884490	2L	14863055	14863303	2	1	+
2L	14884241	14884490	2L	14872091	14872340	2	1	+
2L	15000855	15001035	2L	14980980	14981159	2	1	+
2L	15000855	15001035	2L	14981159	14981339	2	1	+
2L	15935607	15936238	2L	15877675	15878305	2	1	+
2L	15935607	15936238	2L	15879075	15879706	2	1	+
2L	15936532	15937295	2L	15878311	15879073	2	1	+
2L	15936532	15937295	2L	15880000	15880763	2	1	+
2L	16853857	16854155	2L	16780292	16780589	2	1	+
2L	16853857	16854155	2L	16784841	16785139	2	1	+
2L	19810753	19810944	2L	19771328	19771518	2	1	+
2L	19810753	19810944	2L	19771519	19771709	2	1	+
2L	20648003	20648288	2L	20555849	20556133	3	1	+
2L	20648003	20648288	2L	20556084	20556368	3	1	+
2L	20648003	20648288	2L	20556319	20556599	3	1	+
2L	21416859	21416961	2L	21341523	21341626	61	24	+
2L	21416859	21416961	2L	21346585	21346687	61	24	+
2L	21416859	21416961	2L	21351646	21351748	61	24	+
2L	21416859	21416961	2L	21356709	21356812	61	24	+
2L	21416859	21416961	2L	21361773	21361876	61	24	+
2L	21416859	21416961	2L	21366819	21366922	61	24	+
2L	21416859	21416961	2L	21371864	21371967	61	24	+
2L	21416859	21416961	2L	21391458	21391561	61	24	+
2L	21416859	21416961	2L	21396503	21396606	61	24	+
2L	21416859	21416961	2L	21401548	21401651	61	24	+
2L	21416859	21416961	2L	21406593	21406696	61	24	+
2L	21416859	21416961	2L	21411638	21411741	61	24	+
2L	21416859	21416961	2L	21416683	21416786	61	24	+
2L	21416859	21416961	2L	21421728	21421831	61	24	+
2L	21416859	21416961	2L	21426774	21426878	61	24	+
2L	21416859	21416961	2L	21431786	21431887	61	24	+
2L	21416859	21416961	2L	21436712	21436808	61	24	+
2L	21416859	21416961	2L	21439292	21439396	61	24	+
2L	21416859	21416961	2L	21443928	21444031	61	24	+
2L	21416859	21416961	2L	21448973	21449076	61	24	+
2L	21416859	21416961	2L	21454021	21454124	61	24	+
2L	21416859	21416961	2L	21459066	21459169	61	24	+
2L	21416859	21416961	2L	21464113	21464216	61	24	+
2L	21416859	21416961	2L	21469161	21469264	61	24	+
2L	21416859	21416961	2L	21473192	21473295	61	24	+
2L	21416859	21416961	2L	21478237	21478340	61	24	+
2L	21416859	21416961	2L	21483282	21483385	61	24	+
2L	21416859	21416961	2L	21488327	21488430	61	24	+
2L	21416859	21416961	2L	21493175	21493278	61	24	+
2L	21416859	21416961	2L	21498023	21498126	61	24	+
2L	21416859	21416961	2L	21502863	21502966	61	24	+
2L	21416859	21416961	2L	21507703	21507806	61	24	+
2L	21416859	21416961	2L	21512543	21512646	61	24	+
2L	21416859	21416961	2L	21526557	21526660	61	24	+
2L	21416859	21416961	2L	21532869	21532966	61	24	+
2L	21416859	21416961	2L	21537711	21537808	61	24	+
2L	21416859	21416961	2L	21542552	21542649	61	24	+
2L	21416859	21416961	2L	21547596	21547699	61	24	+
2L	21416859	21416961	2L	21552639	21552742	61	24	+
2L	21416859	21416961	2L	21557686	21557789	61	24	+
2L	21416859	21416961	2L	21562733	21562836	61	24	+
2L	21416859	21416961	2L	21567780	21567883	61	24	+
2L	21416859	21416961	2L	21572827	21572930	61	24	+
2L	21416859	21416961	2L	21577874	21577977	61	24	+
2L	21416859	21416961	2L	21584883	21584986	61	24	+
2L	21416859	21416961	2L	21589734	21589831	61	24	+
2L	21416859	21416961	2L	21594778	21594881	61	24	+
2L	21416859	21416961	2L	21599821	21599924	61	24	+
2L	21416859	21416961	2L	21604863	21604966	61	24	+
2L	21416859	21416961	2L	21608984	21609087	61	24	+
2L	21416859	21416961	2L	21613656	21613759	61	24	+
2L	21416859	21416961	2L	21628764	21628867	61	24	+
2L	21416859	21416961	2L	21633791	21633894	61	24	+
2L	21416859	21416961	2L	21638853	21638957	61	24	+
2L	21416859	21416961	2L	21643907	21644011	61	24	+
2L	21416859	21416961	2L	21648974	21649077	61	24	+
2L	21416859	21416961	2L	21653067	21653169	61	24	+
2L	21416859	21416961	2L	21656828	21656931	61	24	+
2L	21416859	21416961	2L	21661872	21661975	61	24	+
2L	21416859	21416961	2L	21665992	21666095	61	24	+
2L	21416859	21416961	2L	21670664	21670767	61	24	+
2L	21417063	21418243	2L	21341728	21342907	53	23	+
2L	21417063	21418243	2L	21346789	21347968	53	23	+
2L	21417063	21418243	2L	21351850	21353029	53	23	+
2L	21417063	21418243	2L	21356916	21358094	53	23	+
2L	21417063	21418243	2L	21361980	21363158	53	23	+
2L	21417063	21418243	2L	21367024	21368204	53	23	+
2L	21417063	21418243	2L	21372069	21373255	53	23	+
2L	21417063	21418243	2L	21382632	21383878	53	23	+
2L	21417063	21418243	2L	21391663	21392843	53	23	+
2L	21417063	21418243	2L	21396708	21397888	53	23	+
2L	21417063	21418243	2L	21401753	21402933	53	23	+
2L	21417063	21418243	2L	21406798	21407978	53	23	+
2L	21417063	21418243	2L	21411843	21413023	53	23	+
2L	21417063	21418243	2L	21416888	21418068	53	23	+
2L	21417063	21418243	2L	21421933	21423113	53	23	+
2L	21417063	21418243	2L	21426979	21428160	53	23	+
2L	21417063	21418243	2L	21431988	21433148	53	23	+
2L	21417063	21418243	2L	21439498	21440676	53	23	+
2L	21417063	21418243	2L	21444133	21445313	53	23	+
2L	21417063	21418243	2L	21449178	21450358	53	23	+
2L	21417063	21418243	2L	21454226	21455406	53	23	+
2L	21417063	21418243	2L	21459271	21460451	53	23	+
2L	21417063	21418243	2L	21464318	21465498	53	23	+
2L	21417063	21418243	2L	21473397	21474577	53	23	+
2L	21417063	21418243	2L	21478442	21479622	53	23	+
2L	21417063	21418243	2L	21483487	21484667	53	23	+
2L	21417063	21418243	2L	21488532	21489712	53	23	+
2L	21417063	21418243	2L	21493380	21494560	53	23	+
2L	21417063	21418243	2L	21498228	21499408	53	23	+
2L	21417063	21418243	2L	21503068	21504248	53	23	+
2L	21417063	21418243	2L	21507908	21509088	53	23	+
2L	21417063	21418243	2L	21512748	21513928	53	23	+
2L	21417063	21418243	2L	21526762	21527942	53	23	+
2L	21417063	21418243	2L	21533075	21534255	53	23	+
2L	21417063	21418243	2L	21537917	21539097	53	23	+
2L	21417063	21418243	2L	21542758	21543938	53	23	+
2L	21417063	21418243	2L	21547801	21548981	53	23	+
2L	21417063	21418243	2L	21552844	21554024	53	23	+
2L	21417063	21418243	2L	21557891	21559071	53	23	+
2L	21417063	21418243	2L	21562938	21564118	53	23	+
2L	21417063	21418243	2L	21567985	21569165	53	23	+
2L	21417063	21418243	2L	21573032	21574212	53	23	+
2L	21417063	21418243	2L	21578079	21579261	53	23	+
2L	21417063	21418243	2L	21585088	21586269	53	23	+
2L	21417063	21418243	2L	21589940	21591120	53	23	+
2L	21417063	21418243	2L	21594983	21596163	53	23	+
2L	21417063	21418243	2L	21600026	21601206	53	23	+
2L	21417063	21418243	2L	21623959	21625127	53	23	+
2L	21417063	21418243	2L	21628969	21630149	53	23	+
2L	21417063	21418243	2L	21633996	21635180	53	23	+
2L	21417063	21418243	2L	21639059	21640241	53	23	+
2L	21417063	21418243	2L	21644113	21645297	53	23	+
2L	21417063	21418243	2L	21657033	21658214	53	23	+
2L	21418954	21420795	2L	21343779	21345620	58	22	+
2L	21418954	21420795	2L	21348840	21350681	58	22	+
2L	21418954	21420795	2L	21353901	21355744	58	22	+
2L	21418954	21420795	2L	21358965	21360808	58	22	+
2L	21418954	21420795	2L	21364029	21365868	58	22	+
2L	21418954	21420795	2L	21369076	21370912	58	22	+
2L	21418954	21420795	2L	21379553	21381432	58	22	+
2L	21418954	21420795	2L	21384796	21386709	58	22	+
2L	21418954	21420795	2L	21388665	21390506	58	22	+
2L	21418954	21420795	2L	21393714	21395552	58	22	+
2L	21418954	21420795	2L	21398759	21400597	58	22	+
2L	21418954	21420795	2L	21403804	21405642	58	22	+
2L	21418954	21420795	2L	21408849	21410687	58	22	+
2L	21418954	21420795	2L	21413894	21415732	58	22	+
2L	21418954	21420795	2L	21418939	21420777	58	22	+
2L	21418954	21420795	2L	21423984	21425819	58	22	+
2L	21418954	21420795	2L	21429032	21430851	58	22	+
2L	21418954	21420795	2L	21433999	21435793	58	22	+
2L	21418954	21420795	2L	21446184	21448022	58	22	+
2L	21418954	21420795	2L	21451229	21453069	58	22	+
2L	21418954	21420795	2L	21456277	21458115	58	22	+
2L	21418954	21420795	2L	21461322	21463162	58	22	+
2L	21418954	21420795	2L	21466369	21468209	58	22	+
2L	21418954	21420795	2L	21470471	21472241	58	22	+
2L	21418954	21420795	2L	21475448	21477286	58	22	+
2L	21418954	21420795	2L	21480493	21482331	58	22	+
2L	21418954	21420795	2L	21485538	21487376	58	22	+
2L	21418954	21420795	2L	21490583	21492415	58	22	+
2L	21418954	21420795	2L	21495431	21497268	58	22	+
2L	21418954	21420795	2L	21500279	21502114	58	22	+
2L	21418954	21420795	2L	21505119	21506954	58	22	+
2L	21418954	21420795	2L	21509959	21511794	58	22	+
2L	21418954	21420795	2L	21514799	21516632	58	22	+
2L	21418954	21420795	2L	21535126	21536962	58	22	+
2L	21418954	21420795	2L	21539968	21541803	58	22	+
2L	21418954	21420795	2L	21544809	21546645	58	22	+
2L	21418954	21420795	2L	21549852	21551689	58	22	+
2L	21418954	21420795	2L	21554895	21556735	58	22	+
2L	21418954	21420795	2L	21559942	21561782	58	22	+
2L	21418954	21420795	2L	21564989	21566829	58	22	+
2L	21418954	21420795	2L	21570036	21571876	58	22	+
2L	21418954	21420795	2L	21575083	21576923	58	22	+
2L	21418954	21420795	2L	21582079	21583931	58	22	+
2L	21418954	21420795	2L	21587144	21588984	58	22	+
2L	21418954	21420795	2L	21591991	21593827	58	22	+
2L	21418954	21420795	2L	21597034	21598870	58	22	+
2L	21418954	21420795	2L	21602077	21603912	58	22	+
2L	21418954	21420795	2L	21606198	21608033	58	22	+
2L	21418954	21420795	2L	21610871	21612706	58	22	+
2L	21418954	21420795	2L	21625998	21627833	58	22	+
2L	21418954	21420795	2L	21631020	21632852	58	22	+
2L	21418954	21420795	2L	21636053	21637897	58	22	+
2L	21418954	21420795	2L	21641112	21642953	58	22	+
2L	21418954	21420795	2L	21646171	21648017	58	22	+
2L	21418954	21420795	2L	21650299	21652125	58	22	+
2L	21418954	21420795	2L	21659084	21660921	58	22	+
2L	21418954	21420795	2L	21663207	21665042	58	22	+
2L	21418954	21420795	2L	21667879	21669714	58	22	+
2L	21422326	21422841	2L	21342089	21342604	54	23	+
2L	21422326	21422841	2L	21347150	21347665	54	23	+
2L	21422326	21422841	2L	21352211	21352726	54	23	+
2L	21422326	21422841	2L	21357275	21357789	54	23	+
2L	21422326	21422841	2L	21362339	21362853	54	23	+
2L	21422326	21422841	2L	21367385	21367899	54	23	+
2L	21422326	21422841	2L	21372428	21372950	54	23	+
2L	21422326	21422841	2L	21383026	21383557	54	23	+
2L	21422326	21422841	2L	21392024	21392539	54	23	+
2L	21422326	21422841	2L	21397069	21397584	54	23	+
2L	21422326	21422841	2L	21402114	21402629	54	23	+
2L	21422326	21422841	2L	21407159	21407674	54	23	+
2L	21422326	21422841	2L	21412204	21412719	54	23	+
2L	21422326	21422841	2L	21417249	21417764	54	23	+
2L	21422326	21422841	2L	21422294	21422809	54	23	+
2L	21422326	21422841	2L	21427345	21427854	54	23	+
2L	21422326	21422841	2L	21432346	21432853	54	23	+
2L	21422326	21422841	2L	21439856	21440372	54	23	+
2L	21422326	21422841	2L	21444494	21445008	54	23	+
2L	21422326	21422841	2L	21449539	21450053	54	23	+
2L	21422326	21422841	2L	21454587	21455101	54	23	+
2L	21422326	21422841	2L	21459632	21460146	54	23	+
2L	21422326	21422841	2L	21464679	21465194	54	23	+
2L	21422326	21422841	2L	21469728	21470241	54	23	+
2L	21422326	21422841	2L	21473758	21474273	54	23	+
2L	21422326	21422841	2L	21478803	21479318	54	23	+
2L	21422326	21422841	2L	21483848	21484363	54	23	+
2L	21422326	21422841	2L	21488893	21489408	54	23	+
2L	21422326	21422841	2L	21493741	21494256	54	23	+
2L	21422326	21422841	2L	21498589	21499104	54	23	+
2L	21422326	21422841	2L	21503429	21503944	54	23	+
2L	21422326	21422841	2L	21508269	21508784	54	23	+
2L	21422326	21422841	2L	21513109	21513624	54	23	+
2L	21422326	21422841	2L	21527123	21527638	54	23	+
2L	21422326	21422841	2L	21533436	21533951	54	23	+
2L	21422326	21422841	2L	21538278	21538793	54	23	+
2L	21422326	21422841	2L	21543119	21543634	54	23	+
2L	21422326	21422841	2L	21548162	21548677	54	23	+
2L	21422326	21422841	2L	21553205	21553719	54	23	+
2L	21422326	21422841	2L	21558252	21558766	54	23	+
2L	21422326	21422841	2L	21563299	21563814	54	23	+
2L	21422326	21422841	2L	21568346	21568861	54	23	+
2L	21422326	21422841	2L	21573393	21573908	54	23	+
2L	21422326	21422841	2L	21578440	21578956	54	23	+
2L	21422326	21422841	2L	21585449	21585964	54	23	+
2L	21422326	21422841	2L	21590301	21590816	54	23	+
2L	21422326	21422841	2L	21595344	21595859	54	23	+
2L	21422326	21422841	2L	21600387	21600902	54	23	+
2L	21422326	21422841	2L	21624309	21624823	54	23	+
2L	21422326	21422841	2L	21629330	21629845	54	23	+
2L	21422326	21422841	2L	21634355	21634873	54	23	+
2L	21422326	21422841	2L	21639421	21639936	54	23	+
2L	21422326	21422841	2L	21644475	21644992	54	23	+
2L	21422326	21422841	2L	21657396	21657909	54	23	+
2L	21426238	21426716	2L	21340979	21341418	61	24	+
2L	21426238	21426716	2L	21346002	21346480	61	24	+
2L	21426238	21426716	2L	21351063	21351541	61	24	+
2L	21426238	21426716	2L	21356126	21356604	61	24	+
2L	21426238	21426716	2L	21361190	21361668	61	24	+
2L	21426238	21426716	2L	21366236	21366714	61	24	+
2L	21426238	21426716	2L	21371280	21371759	61	24	+
2L	21426238	21426716	2L	21381861	21382315	61	24	+
2L	21426238	21426716	2L	21387128	21387598	61	24	+
2L	21426238	21426716	2L	21390874	21391351	61	24	+
2L	21426238	21426716	2L	21395920	21396397	61	24	+
2L	21426238	21426716	2L	21400965	21401442	61	24	+
2L	21426238	21426716	2L	21406010	21406487	61	24	+
2L	21426238	21426716	2L	21411055	21411532	61	24	+
2L	21426238	21426716	2L	21416100	21416577	61	24	+
2L	21426238	21426716	2L	21421145	21421622	61	24	+
2L	21426238	21426716	2L	21426190	21426668	61	24	+
2L	21426238	21426716	2L	21431213	21431685	61	24	+
2L	21426238	21426716	2L	21436158	21436612	61	24	+
2L	21426238	21426716	2L	21438696	21439183	61	24	+
2L	21426238	21426716	2L	21448390	21448868	61	24	+
2L	21426238	21426716	2L	21453438	21453916	61	24	+
2L	21426238	21426716	2L	21458483	21458961	61	24	+
2L	21426238	21426716	2L	21463530	21464007	61	24	+
2L	21426238	21426716	2L	21468577	21469055	61	24	+
2L	21426238	21426716	2L	21472609	21473086	61	24	+
2L	21426238	21426716	2L	21477654	21478131	61	24	+
2L	21426238	21426716	2L	21482699	21483176	61	24	+
2L	21426238	21426716	2L	21487744	21488221	61	24	+
2L	21426238	21426716	2L	21492592	21493070	61	24	+
2L	21426238	21426716	2L	21497440	21497918	61	24	+
2L	21426238	21426716	2L	21502280	21502758	61	24	+
2L	21426238	21426716	2L	21507120	21507598	61	24	+
2L	21426238	21426716	2L	21511960	21512438	61	24	+
2L	21426238	21426716	2L	21532286	21532764	61	24	+
2L	21426238	21426716	2L	21537128	21537606	61	24	+
2L	21426238	21426716	2L	21541969	21542447	61	24	+
2L	21426238	21426716	2L	21547013	21547491	61	24	+
2L	21426238	21426716	2L	21552057	21552534	61	24	+
2L	21426238	21426716	2L	21557103	21557581	61	24	+
2L	21426238	21426716	2L	21562150	21562628	61	24	+
2L	21426238	21426716	2L	21567197	21567675	61	24	+
2L	21426238	21426716	2L	21572244	21572721	61	24	+
2L	21426238	21426716	2L	21577291	21577768	61	24	+
2L	21426238	21426716	2L	21584299	21584777	61	24	+
2L	21426238	21426716	2L	21589150	21589628	61	24	+
2L	21426238	21426716	2L	21594195	21594673	61	24	+
2L	21426238	21426716	2L	21599238	21599716	61	24	+
2L	21426238	21426716	2L	21604280	21604758	61	24	+
2L	21426238	21426716	2L	21608401	21608879	61	24	+
2L	21426238	21426716	2L	21613073	21613551	61	24	+
2L	21426238	21426716	2L	21628180	21628658	61	24	+
2L	21426238	21426716	2L	21633208	21633686	61	24	+
2L	21426238	21426716	2L	21638268	21638746	61	24	+
2L	21426238	21426716	2L	21643323	21643801	61	24	+
2L	21426238	21426716	2L	21648391	21648869	61	24	+
2L	21426238	21426716	2L	21652489	21652965	61	24	+
2L	21426238	21426716	2L	21656243	21656723	61	24	+
2L	21426238	21426716	2L	21661289	21661767	61	24	+
2L	21426238	21426716	2L	21665410	21665887	61	24	+
2L	21426238	21426716	2L	21670081	21670559	61	24	+
2L	21426445	21426716	2L	21341147	21341418	62	24	+
2L	21426445	21426716	2L	21346209	21346480	62	24	+
2L	21426445	21426716	2L	21351270	21351541	62	24	+
2L	21426445	21426716	2L	21356333	21356604	62	24	+
2L	21426445	21426716	2L	21361397	21361668	62	24	+
2L	21426445	21426716	2L	21366445	21366714	62	24	+
2L	21426445	21426716	2L	21371488	21371759	62	24	+
2L	21426445	21426716	2L	21382040	21382315	62	24	+
2L	21426445	21426716	2L	21387325	21387598	62	24	+
2L	21426445	21426716	2L	21391081	21391351	62	24	+
2L	21426445	21426716	2L	21396127	21396397	62	24	+
2L	21426445	21426716	2L	21401172	21401442	62	24	+
2L	21426445	21426716	2L	21406217	21406487	62	24	+
2L	21426445	21426716	2L	21411262	21411532	62	24	+
2L	21426445	21426716	2L	21416307	21416577	62	24	+
2L	21426445	21426716	2L	21421352	21421622	62	24	+
2L	21426445	21426716	2L	21426397	21426668	62	24	+
2L	21426445	21426716	2L	21431419	21431685	62	24	+
2L	21426445	21426716	2L	21436356	21436612	62	24	+
2L	21426445	21426716	2L	21438911	21439183	62	24	+
2L	21426445	21426716	2L	21443554	21443822	62	24	+
2L	21426445	21426716	2L	21448597	21448868	62	24	+
2L	21426445	21426716	2L	21453645	21453916	62	24	+
2L	21426445	21426716	2L	21458690	21458961	62	24	+
2L	21426445	21426716	2L	21463737	21464007	62	24	+
2L	21426445	21426716	2L	21468784	21469055	62	24	+
2L	21426445	21426716	2L	21472816	21473086	62	24	+
2L	21426445	21426716	2L	21477861	21478131	62	24	+
2L	21426445	21426716	2L	21482906	21483176	62	24	+
2L	21426445	21426716	2L	21487951	21488221	62	24	+
2L	21426445	21426716	2L	21492799	21493070	62	24	+
2L	21426445	21426716	2L	21497647	21497918	62	24	+
2L	21426445	21426716	2L	21502487	21502758	62	24	+
2L	21426445	21426716	2L	21507327	21507598	62	24	+
2L	21426445	21426716	2L	21512167	21512438	62	24	+
2L	21426445	21426716	2L	21532493	21532764	62	24	+
2L	21426445	21426716	2L	21537335	21537606	62	24	+
2L	21426445	21426716	2L	21542176	21542447	62	24	+
2L	21426445	21426716	2L	21547220	21547491	62	24	+
2L	21426445	21426716	2L	21552264	21552534	62	24	+
2L	21426445	21426716	2L	21557310	21557581	62	24	+
2L	21426445	21426716	2L	21562357	21562628	62	24	+
2L	21426445	21426716	2L	21567404	21567675	62	24	+
2L	21426445	21426716	2L	21572451	21572721	62	24	+
2L	21426445	21426716	2L	21577498	21577768	62	24	+
2L	21426445	21426716	2L	21584506	21584777	62	24	+
2L	21426445	21426716	2L	21589357	21589628	62	24	+
2L	21426445	21426716	2L	21594402	21594673	62	24	+
2L	21426445	21426716	2L	21599445	21599716	62	24	+
2L	21426445	21426716	2L	21604487	21604758	62	24	+
2L	21426445	21426716	2L	21608608	21608879	62	24	+
2L	21426445	21426716	2L	21613280	21613551	62	24	+
2L	21426445	21426716	2L	21628387	21628658	62	24	+
2L	21426445	21426716	2L	21633415	21633686	62	24	+
2L	21426445	21426716	2L	21638475	21638746	62	24	+
2L	21426445	21426716	2L	21643531	21643801	62	24	+
2L	21426445	21426716	2L	21648598	21648869	62	24	+
2L	21426445	21426716	2L	21652698	21652965	62	24	+
2L	21426445	21426716	2L	21656452	21656723	62	24	+
2L	21426445	21426716	2L	21661496	21661767	62	24	+
2L	21426445	21426716	2L	21665617	21665887	62	24	+
2L	21426445	21426716	2L	21670288	21670559	62	24	+
2L	21426462	21426716	2L	21341164	21341418	62	24	+
2L	21426462	21426716	2L	21346226	21346480	62	24	+
2L	21426462	21426716	2L	21351287	21351541	62	24	+
2L	21426462	21426716	2L	21356350	21356604	62	24	+
2L	21426462	21426716	2L	21361414	21361668	62	24	+
2L	21426462	21426716	2L	21366460	21366714	62	24	+
2L	21426462	21426716	2L	21371505	21371759	62	24	+
2L	21426462	21426716	2L	21382057	21382315	62	24	+
2L	21426462	21426716	2L	21387342	21387598	62	24	+
2L	21426462	21426716	2L	21391098	21391351	62	24	+
2L	21426462	21426716	2L	21396144	21396397	62	24	+
2L	21426462	21426716	2L	21401189	21401442	62	24	+
2L	21426462	21426716	2L	21406234	21406487	62	24	+
2L	21426462	21426716	2L	21411279	21411532	62	24	+
2L	21426462	21426716	2L	21416324	21416577	62	24	+
2L	21426462	21426716	2L	21421369	21421622	62	24	+
2L	21426462	21426716	2L	21426414	21426668	62	24	+
2L	21426462	21426716	2L	21431436	21431685	62	24	+
2L	21426462	21426716	2L	21436373	21436612	62	24	+
2L	21426462	21426716	2L	21438928	21439183	62	24	+
2L	21426462	21426716	2L	21443569	21443822	62	24	+
2L	21426462	21426716	2L	21448614	21448868	62	24	+
2L	21426462	21426716	2L	21453662	21453916	62	24	+
2L	21426462	21426716	2L	21458707	21458961	62	24	+
2L	21426462	21426716	2L	21463754	21464007	62	24	+
2L	21426462	21426716	2L	21468801	21469055	62	24	+
2L	21426462	21426716	2L	21472833	21473086	62	24	+
2L	21426462	21426716	2L	21477878	21478131	62	24	+
2L	21426462	21426716	2L	21482923	21483176	62	24	+
2L	21426462	21426716	2L	21487968	21488221	62	24	+
2L	21426462	21426716	2L	21492816	21493070	62	24	+
2L	21426462	21426716	2L	21497664	21497918	62	24	+
2L	21426462	21426716	2L	21502504	21502758	62	24	+
2L	21426462	21426716	2L	21507344	21507598	62	24	+
2L	21426462	21426716	2L	21512184	21512438	62	24	+
2L	21426462	21426716	2L	21532510	21532764	62	24	+
2L	21426462	21426716	2L	21537352	21537606	62	24	+
2L	21426462	21426716	2L	21542193	21542447	62	24	+
2L	21426462	21426716	2L	21547237	21547491	62	24	+
2L	21426462	21426716	2L	21552281	21552534	62	24	+
2L	21426462	21426716	2L	21557327	21557581	62	24	+
2L	21426462	21426716	2L	21562374	21562628	62	24	+
2L	21426462	21426716	2L	21567421	21567675	62	24	+
2L	21426462	21426716	2L	21572468	21572721	62	24	+
2L	21426462	21426716	2L	21577515	21577768	62	24	+
2L	21426462	21426716	2L	21584523	21584777	62	24	+
2L	21426462	21426716	2L	21589374	21589628	62	24	+
2L	21426462	21426716	2L	21594419	21594673	62	24	+
2L	21426462	21426716	2L	21599462	21599716	62	24	+
2L	21426462	21426716	2L	21604504	21604758	62	24	+
2L	21426462	21426716	2L	21608625	21608879	62	24	+
2L	21426462	21426716	2L	21613297	21613551	62	24	+
2L	21426462	21426716	2L	21628404	21628658	62	24	+
2L	21426462	21426716	2L	21633432	21633686	62	24	+
2L	21426462	21426716	2L	21638492	21638746	62	24	+
2L	21426462	21426716	2L	21643548	21643801	62	24	+
2L	21426462	21426716	2L	21648615	21648869	62	24	+
2L	21426462	21426716	2L	21652715	21652965	62	24	+
2L	21426462	21426716	2L	21656468	21656723	62	24	+
2L	21426462	21426716	2L	21661513	21661767	62	24	+
2L	21426462	21426716	2L	21665634	21665887	62	24	+
2L	21426462	21426716	2L	21670305	21670559	62	24	+
2L	21426536	21426716	2L	21341238	21341418	62	24	+
2L	21426536	21426716	2L	21346300	21346480	62	24	+
2L	21426536	21426716	2L	21351361	21351541	62	24	+
2L	21426536	21426716	2L	21356424	21356604	62	24	+
2L	21426536	21426716	2L	21361488	21361668	62	24	+
2L	21426536	21426716	2L	21366534	21366714	62	24	+
2L	21426536	21426716	2L	21371579	21371759	62	24	+
2L	21426536	21426716	2L	21382140	21382315	62	24	+
2L	21426536	21426716	2L	21387416	21387598	62	24	+
2L	21426536	21426716	2L	21391172	21391351	62	24	+
2L	21426536	21426716	2L	21396218	21396397	62	24	+
2L	21426536	21426716	2L	21401263	21401442	62	24	+
2L	21426536	21426716	2L	21406308	21406487	62	24	+
2L	21426536	21426716	2L	21411353	21411532	62	24	+
2L	21426536	21426716	2L	21416398	21416577	62	24	+
2L	21426536	21426716	2L	21421443	21421622	62	24	+
2L	21426536	21426716	2L	21426488	21426668	62	24	+
2L	21426536	21426716	2L	21431508	21431685	62	24	+
2L	21426536	21426716	2L	21436444	21436612	62	24	+
2L	21426536	21426716	2L	21439003	21439183	62	24	+
2L	21426536	21426716	2L	21443643	21443822	62	24	+
2L	21426536	21426716	2L	21448688	21448868	62	24	+
2L	21426536	21426716	2L	21453736	21453916	62	24	+
2L	21426536	21426716	2L	21458781	21458961	62	24	+
2L	21426536	21426716	2L	21463828	21464007	62	24	+
2L	21426536	21426716	2L	21468875	21469055	62	24	+
2L	21426536	21426716	2L	21472907	21473086	62	24	+
2L	21426536	21426716	2L	21477952	21478131	62	24	+
2L	21426536	21426716	2L	21482997	21483176	62	24	+
2L	21426536	21426716	2L	21488042	21488221	62	24	+
2L	21426536	21426716	2L	21492890	21493070	62	24	+
2L	21426536	21426716	2L	21497738	21497918	62	24	+
2L	21426536	21426716	2L	21502578	21502758	62	24	+
2L	21426536	21426716	2L	21507418	21507598	62	24	+
2L	21426536	21426716	2L	21512258	21512438	62	24	+
2L	21426536	21426716	2L	21532584	21532764	62	24	+
2L	21426536	21426716	2L	21537426	21537606	62	24	+
2L	21426536	21426716	2L	21542267	21542447	62	24	+
2L	21426536	21426716	2L	21547311	21547491	62	24	+
2L	21426536	21426716	2L	21552355	21552534	62	24	+
2L	21426536	21426716	2L	21557401	21557581	62	24	+
2L	21426536	21426716	2L	21562448	21562628	62	24	+
2L	21426536	21426716	2L	21567495	21567675	62	24	+
2L	21426536	21426716	2L	21572542	21572721	62	24	+
2L	21426536	21426716	2L	21577589	21577768	62	24	+
2L	21426536	21426716	2L	21584597	21584777	62	24	+
2L	21426536	21426716	2L	21589448	21589628	62	24	+
2L	21426536	21426716	2L	21594493	21594673	62	24	+
2L	21426536	21426716	2L	21599536	21599716	62	24	+
2L	21426536	21426716	2L	21604578	21604758	62	24	+
2L	21426536	21426716	2L	21608699	21608879	62	24	+
2L	21426536	21426716	2L	21613371	21613551	62	24	+
2L	21426536	21426716	2L	21628478	21628658	62	24	+
2L	21426536	21426716	2L	21633506	21633686	62	24	+
2L	21426536	21426716	2L	21638567	21638746	62	24	+
2L	21426536	21426716	2L	21643622	21643801	62	24	+
2L	21426536	21426716	2L	21648689	21648869	62	24	+
2L	21426536	21426716	2L	21652786	21652965	62	24	+
2L	21426536	21426716	2L	21656542	21656723	62	24	+
2L	21426536	21426716	2L	21661587	21661767	62	24	+
2L	21426536	21426716	2L	21665708	21665887	62	24	+
2L	21426536	21426716	2L	21670379	21670559	62	24	+
2L	21426549	21426716	2L	21341251	21341418	62	24	+
2L	21426549	21426716	2L	21346313	21346480	62	24	+
2L	21426549	21426716	2L	21351374	21351541	62	24	+
2L	21426549	21426716	2L	21356437	21356604	62	24	+
2L	21426549	21426716	2L	21361501	21361668	62	24	+
2L	21426549	21426716	2L	21366547	21366714	62	24	+
2L	21426549	21426716	2L	21371592	21371759	62	24	+
2L	21426549	21426716	2L	21382154	21382315	62	24	+
2L	21426549	21426716	2L	21387429	21387598	62	24	+
2L	21426549	21426716	2L	21391185	21391351	62	24	+
2L	21426549	21426716	2L	21396231	21396397	62	24	+
2L	21426549	21426716	2L	21401276	21401442	62	24	+
2L	21426549	21426716	2L	21406321	21406487	62	24	+
2L	21426549	21426716	2L	21411366	21411532	62	24	+
2L	21426549	21426716	2L	21416411	21416577	62	24	+
2L	21426549	21426716	2L	21421456	21421622	62	24	+
2L	21426549	21426716	2L	21426502	21426668	62	24	+
2L	21426549	21426716	2L	21431521	21431685	62	24	+
2L	21426549	21426716	2L	21436455	21436612	62	24	+
2L	21426549	21426716	2L	21439016	21439183	62	24	+
2L	21426549	21426716	2L	21443656	21443822	62	24	+
2L	21426549	21426716	2L	21448701	21448868	62	24	+
2L	21426549	21426716	2L	21453749	21453916	62	24	+
2L	21426549	21426716	2L	21458794	21458961	62	24	+
2L	21426549	21426716	2L	21463841	21464007	62	24	+
2L	21426549	21426716	2L	21468888	21469055	62	24	+
2L	21426549	21426716	2L	21472920	21473086	62	24	+
2L	21426549	21426716	2L	21477965	21478131	62	24	+
2L	21426549	21426716	2L	21483010	21483176	62	24	+
2L	21426549	21426716	2L	21488055	21488221	62	24	+
2L	21426549	21426716	2L	21492903	21493070	62	24	+
2L	21426549	21426716	2L	21497751	21497918	62	24	+
2L	21426549	21426716	2L	21502591	21502758	62	24	+
2L	21426549	21426716	2L	21507431	21507598	62	24	+
2L	21426549	21426716	2L	21512271	21512438	62	24	+
2L	21426549	21426716	2L	21532597	21532764	62	24	+
2L	21426549	21426716	2L	21537439	21537606	62	24	+
2L	21426549	21426716	2L	21542280	21542447	62	24	+
2L	21426549	21426716	2L	21547324	21547491	62	24	+
2L	21426549	21426716	2L	21552368	21552534	62	24	+
2L	21426549	21426716	2L	21557414	21557581	62	24	+
2L	21426549	21426716	2L	21562461	21562628	62	24	+
2L	21426549	21426716	2L	21567508	21567675	62	24	+
2L	21426549	21426716	2L	21572555	21572721	62	24	+
2L	21426549	21426716	2L	21577602	21577768	62	24	+
2L	21426549	21426716	2L	21584610	21584777	62	24	+
2L	21426549	21426716	2L	21589461	21589628	62	24	+
2L	21426549	21426716	2L	21594506	21594673	62	24	+
2L	21426549	21426716	2L	21599549	21599716	62	24	+
2L	21426549	21426716	2L	21604591	21604758	62	24	+
2L	21426549	21426716	2L	21608712	21608879	62	24	+
2L	21426549	21426716	2L	21613384	21613551	62	24	+
2L	21426549	21426716	2L	21628491	21628658	62	24	+
2L	21426549	21426716	2L	21633519	21633686	62	24	+
2L	21426549	21426716	2L	21638580	21638746	62	24	+
2L	21426549	21426716	2L	21643635	21643801	62	24	+
2L	21426549	21426716	2L	21648703	21648869	62	24	+
2L	21426549	21426716	2L	21652799	21652965	62	24	+
2L	21426549	21426716	2L	21656555	21656723	62	24	+
2L	21426549	21426716	2L	21661600	21661767	62	24	+
2L	21426549	21426716	2L	21665721	21665887	62	24	+
2L	21426549	21426716	2L	21670392	21670559	62	24	+
2L	21426940	21427097	2L	21341644	21341799	62	24	+
2L	21426940	21427097	2L	21346705	21346860	62	24	+
2L	21426940	21427097	2L	21351766	21351921	62	24	+
2L	21426940	21427097	2L	21356830	21356985	62	24	+
2L	21426940	21427097	2L	21361894	21362049	62	24	+
2L	21426940	21427097	2L	21366940	21367095	62	24	+
2L	21426940	21427097	2L	21371985	21372140	62	24	+
2L	21426940	21427097	2L	21391577	21391734	62	24	+
2L	21426940	21427097	2L	21396622	21396779	62	24	+
2L	21426940	21427097	2L	21401667	21401824	62	24	+
2L	21426940	21427097	2L	21406712	21406869	62	24	+
2L	21426940	21427097	2L	21411757	21411914	62	24	+
2L	21426940	21427097	2L	21416802	21416959	62	24	+
2L	21426940	21427097	2L	21421847	21422004	62	24	+
2L	21426940	21427097	2L	21426893	21427049	62	24	+
2L	21426940	21427097	2L	21431902	21432060	62	24	+
2L	21426940	21427097	2L	21436824	21436965	62	24	+
2L	21426940	21427097	2L	21439414	21439570	62	24	+
2L	21426940	21427097	2L	21444049	21444204	62	24	+
2L	21426940	21427097	2L	21449094	21449249	62	24	+
2L	21426940	21427097	2L	21454142	21454297	62	24	+
2L	21426940	21427097	2L	21459187	21459342	62	24	+
2L	21426940	21427097	2L	21464234	21464389	62	24	+
2L	21426940	21427097	2L	21469282	21469438	62	24	+
2L	21426940	21427097	2L	21473311	21473468	62	24	+
2L	21426940	21427097	2L	21478356	21478513	62	24	+
2L	21426940	21427097	2L	21483401	21483558	62	24	+
2L	21426940	21427097	2L	21488446	21488603	62	24	+
2L	21426940	21427097	2L	21493296	21493451	62	24	+
2L	21426940	21427097	2L	21498144	21498299	62	24	+
2L	21426940	21427097	2L	21502984	21503139	62	24	+
2L	21426940	21427097	2L	21507824	21507979	62	24	+
2L	21426940	21427097	2L	21512664	21512819	62	24	+
2L	21426940	21427097	2L	21526678	21526833	62	24	+
2L	21426940	21427097	2L	21532991	21533146	62	24	+
2L	21426940	21427097	2L	21537833	21537988	62	24	+
2L	21426940	21427097	2L	21542674	21542829	62	24	+
2L	21426940	21427097	2L	21547717	21547872	62	24	+
2L	21426940	21427097	2L	21552760	21552915	62	24	+
2L	21426940	21427097	2L	21557807	21557962	62	24	+
2L	21426940	21427097	2L	21562854	21563009	62	24	+
2L	21426940	21427097	2L	21567901	21568056	62	24	+
2L	21426940	21427097	2L	21572948	21573103	62	24	+
2L	21426940	21427097	2L	21577995	21578150	62	24	+
2L	21426940	21427097	2L	21585004	21585159	62	24	+
2L	21426940	21427097	2L	21589856	21590011	62	24	+
2L	21426940	21427097	2L	21594899	21595054	62	24	+
2L	21426940	21427097	2L	21599942	21600097	62	24	+
2L	21426940	21427097	2L	21604984	21605142	62	24	+
2L	21426940	21427097	2L	21609105	21609263	62	24	+
2L	21426940	21427097	2L	21613777	21613935	62	24	+
2L	21426940	21427097	2L	21623874	21624029	62	24	+
2L	21426940	21427097	2L	21628885	21629040	62	24	+
2L	21426940	21427097	2L	21633912	21634067	62	24	+
2L	21426940	21427097	2L	21638975	21639130	62	24	+
2L	21426940	21427097	2L	21644029	21644185	62	24	+
2L	21426940	21427097	2L	21649095	21649250	62	24	+
2L	21426940	21427097	2L	21653188	21653347	62	24	+
2L	21426940	21427097	2L	21656949	21657104	62	24	+
2L	21426940	21427097	2L	21661993	21662151	62	24	+
2L	21426940	21427097	2L	21666113	21666271	62	24	+
2L	21426940	21427097	2L	21670785	21670943	62	24	+
2L	21427886	21428087	2L	21342588	21342789	52	23	+
2L	21427886	21428087	2L	21347649	21347850	52	23	+
2L	21427886	21428087	2L	21352710	21352911	52	23	+
2L	21427886	21428087	2L	21357774	21357975	52	23	+
2L	21427886	21428087	2L	21362838	21363039	52	23	+
2L	21427886	21428087	2L	21367884	21368085	52	23	+
2L	21427886	21428087	2L	21372937	21373138	52	23	+
2L	21427886	21428087	2L	21392523	21392724	52	23	+
2L	21427886	21428087	2L	21397568	21397769	52	23	+
2L	21427886	21428087	2L	21402613	21402814	52	23	+
2L	21427886	21428087	2L	21407658	21407859	52	23	+
2L	21427886	21428087	2L	21412703	21412904	52	23	+
2L	21427886	21428087	2L	21417748	21417949	52	23	+
2L	21427886	21428087	2L	21422793	21422994	52	23	+
2L	21427886	21428087	2L	21427838	21428038	52	23	+
2L	21427886	21428087	2L	21432837	21433032	52	23	+
2L	21427886	21428087	2L	21440356	21440557	52	23	+
2L	21427886	21428087	2L	21444993	21445194	52	23	+
2L	21427886	21428087	2L	21450038	21450239	52	23	+
2L	21427886	21428087	2L	21455086	21455287	52	23	+
2L	21427886	21428087	2L	21460131	21460332	52	23	+
2L	21427886	21428087	2L	21465178	21465379	52	23	+
2L	21427886	21428087	2L	21474257	21474458	52	23	+
2L	21427886	21428087	2L	21479302	21479503	52	23	+
2L	21427886	21428087	2L	21484347	21484548	52	23	+
2L	21427886	21428087	2L	21489392	21489593	52	23	+
2L	21427886	21428087	2L	21494240	21494441	52	23	+
2L	21427886	21428087	2L	21499088	21499289	52	23	+
2L	21427886	21428087	2L	21503928	21504129	52	23	+
2L	21427886	21428087	2L	21508768	21508969	52	23	+
2L	21427886	21428087	2L	21513608	21513809	52	23	+
2L	21427886	21428087	2L	21527622	21527823	52	23	+
2L	21427886	21428087	2L	21533935	21534136	52	23	+
2L	21427886	21428087	2L	21538777	21538978	52	23	+
2L	21427886	21428087	2L	21543618	21543819	52	23	+
2L	21427886	21428087	2L	21548661	21548862	52	23	+
2L	21427886	21428087	2L	21553704	21553905	52	23	+
2L	21427886	21428087	2L	21558751	21558952	52	23	+
2L	21427886	21428087	2L	21563798	21563999	52	23	+
2L	21427886	21428087	2L	21568845	21569046	52	23	+
2L	21427886	21428087	2L	21573892	21574093	52	23	+
2L	21427886	21428087	2L	21578940	21579140	52	23	+
2L	21427886	21428087	2L	21585949	21586150	52	23	+
2L	21427886	21428087	2L	21590800	21591001	52	23	+
2L	21427886	21428087	2L	21595843	21596044	52	23	+
2L	21427886	21428087	2L	21600886	21601087	52	23	+
2L	21427886	21428087	2L	21624807	21625008	52	23	+
2L	21427886	21428087	2L	21629829	21630030	52	23	+
2L	21427886	21428087	2L	21634857	21635061	52	23	+
2L	21427886	21428087	2L	21639921	21640122	52	23	+
2L	21427886	21428087	2L	21644976	21645176	52	23	+
2L	21427886	21428087	2L	21657893	21658095	52	23	+
2L	21427925	21428057	2L	21342627	21342759	52	23	+
2L	21427925	21428057	2L	21347688	21347820	52	23	+
2L	21427925	21428057	2L	21352749	21352881	52	23	+
2L	21427925	21428057	2L	21357813	21357945	52	23	+
2L	21427925	21428057	2L	21362877	21363009	52	23	+
2L	21427925	21428057	2L	21367923	21368055	52	23	+
2L	21427925	21428057	2L	21372978	21373109	52	23	+
2L	21427925	21428057	2L	21392562	21392694	52	23	+
2L	21427925	21428057	2L	21397607	21397739	52	23	+
2L	21427925	21428057	2L	21402652	21402784	52	23	+
2L	21427925	21428057	2L	21407697	21407829	52	23	+
2L	21427925	21428057	2L	21412742	21412874	52	23	+
2L	21427925	21428057	2L	21417787	21417919	52	23	+
2L	21427925	21428057	2L	21422832	21422964	52	23	+
2L	21427925	21428057	2L	21427877	21428009	52	23	+
2L	21427925	21428057	2L	21432876	21433003	52	23	+
2L	21427925	21428057	2L	21440395	21440527	52	23	+
2L	21427925	21428057	2L	21445032	21445164	52	23	+
2L	21427925	21428057	2L	21450077	21450209	52	23	+
2L	21427925	21428057	2L	21455125	21455257	52	23	+
2L	21427925	21428057	2L	21460170	21460302	52	23	+
2L	21427925	21428057	2L	21465217	21465349	52	23	+
2L	21427925	21428057	2L	21474296	21474428	52	23	+
2L	21427925	21428057	2L	21479341	21479473	52	23	+
2L	21427925	21428057	2L	21484386	21484518	52	23	+
2L	21427925	21428057	2L	21489431	21489563	52	23	+
2L	21427925	21428057	2L	21494279	21494411	52	23	+
2L	21427925	21428057	2L	21499127	21499259	52	23	+
2L	21427925	21428057	2L	21503967	21504099	52	23	+
2L	21427925	21428057	2L	21508807	21508939	52	23	+
2L	21427925	21428057	2L	21513647	21513779	52	23	+
2L	21427925	21428057	2L	21527661	21527793	52	23	+
2L	21427925	21428057	2L	21533974	21534106	52	23	+
2L	21427925	21428057	2L	21538816	21538948	52	23	+
2L	21427925	21428057	2L	21543657	21543789	52	23	+
2L	21427925	21428057	2L	21548700	21548832	52	23	+
2L	21427925	21428057	2L	21553743	21553875	52	23	+
2L	21427925	21428057	2L	21558790	21558922	52	23	+
2L	21427925	21428057	2L	21563837	21563969	52	23	+
2L	21427925	21428057	2L	21568884	21569016	52	23	+
2L	21427925	21428057	2L	21573931	21574063	52	23	+
2L	21427925	21428057	2L	21578979	21579111	52	23	+
2L	21427925	21428057	2L	21585988	21586120	52	23	+
2L	21427925	21428057	2L	21590839	21590971	52	23	+
2L	21427925	21428057	2L	21595882	21596014	52	23	+
2L	21427925	21428057	2L	21600925	21601057	52	23	+
2L	21427925	21428057	2L	21624846	21624978	52	23	+
2L	21427925	21428057	2L	21629868	21630000	52	23	+
2L	21427925	21428057	2L	21634898	21635029	52	23	+
2L	21427925	21428057	2L	21639959	21640092	52	23	+
2L	21427925	21428057	2L	21645015	21645147	52	23	+
2L	21427925	21428057	2L	21657933	21658065	52	23	+
2L	21430181	21430918	2L	21344880	21345620	63	23	+
2L	21430181	21430918	2L	21349941	21350681	63	23	+
2L	21430181	21430918	2L	21355004	21355744	63	23	+
2L	21430181	21430918	2L	21360068	21360808	63	23	+
2L	21430181	21430918	2L	21365132	21365868	63	23	+
2L	21430181	21430918	2L	21370179	21370912	63	23	+
2L	21430181	21430918	2L	21375383	21376123	63	23	+
2L	21430181	21430918	2L	21380669	21381432	63	23	+
2L	21430181	21430918	2L	21385965	21386709	63	23	+
2L	21430181	21430918	2L	21389769	21390506	63	23	+
2L	21430181	21430918	2L	21394817	21395552	63	23	+
2L	21430181	21430918	2L	21399862	21400597	63	23	+
2L	21430181	21430918	2L	21404907	21405642	63	23	+
2L	21430181	21430918	2L	21409952	21410687	63	23	+
2L	21430181	21430918	2L	21414997	21415732	63	23	+
2L	21430181	21430918	2L	21420042	21420777	63	23	+
2L	21430181	21430918	2L	21425087	21425819	63	23	+
2L	21430181	21430918	2L	21430121	21430851	63	23	+
2L	21430181	21430918	2L	21435077	21435793	63	23	+
2L	21430181	21430918	2L	21437586	21438321	63	23	+
2L	21430181	21430918	2L	21442267	21443004	63	23	+
2L	21430181	21430918	2L	21447287	21448022	63	23	+
2L	21430181	21430918	2L	21452332	21453069	63	23	+
2L	21430181	21430918	2L	21457380	21458115	63	23	+
2L	21430181	21430918	2L	21462425	21463162	63	23	+
2L	21430181	21430918	2L	21467472	21468209	63	23	+
2L	21430181	21430918	2L	21471507	21472241	63	23	+
2L	21430181	21430918	2L	21476551	21477286	63	23	+
2L	21430181	21430918	2L	21481596	21482331	63	23	+
2L	21430181	21430918	2L	21486641	21487376	63	23	+
2L	21430181	21430918	2L	21491684	21492415	63	23	+
2L	21430181	21430918	2L	21496532	21497268	63	23	+
2L	21430181	21430918	2L	21501380	21502114	63	23	+
2L	21430181	21430918	2L	21506220	21506954	63	23	+
2L	21430181	21430918	2L	21511060	21511794	63	23	+
2L	21430181	21430918	2L	21515900	21516632	63	23	+
2L	21430181	21430918	2L	21531388	21532120	63	23	+
2L	21430181	21430918	2L	21536227	21536962	63	23	+
2L	21430181	21430918	2L	21541069	21541803	63	23	+
2L	21430181	21430918	2L	21545910	21546645	63	23	+
2L	21430181	21430918	2L	21550954	21551689	63	23	+
2L	21430181	21430918	2L	21555998	21556735	63	23	+
2L	21430181	21430918	2L	21561045	21561782	63	23	+
2L	21430181	21430918	2L	21566092	21566829	63	23	+
2L	21430181	21430918	2L	21571139	21571876	63	23	+
2L	21430181	21430918	2L	21576186	21576923	63	23	+
2L	21430181	21430918	2L	21583194	21583931	63	23	+
2L	21430181	21430918	2L	21588248	21588984	63	23	+
2L	21430181	21430918	2L	21593092	21593827	63	23	+
2L	21430181	21430918	2L	21598135	21598870	63	23	+
2L	21430181	21430918	2L	21603178	21603912	63	23	+
2L	21430181	21430918	2L	21607299	21608033	63	23	+
2L	21430181	21430918	2L	21611972	21612706	63	23	+
2L	21430181	21430918	2L	21627100	21627833	63	23	+
2L	21430181	21430918	2L	21632124	21632852	63	23	+
2L	21430181	21430918	2L	21637159	21637897	63	23	+
2L	21430181	21430918	2L	21642217	21642953	63	23	+
2L	21430181	21430918	2L	21647279	21648017	63	23	+
2L	21430181	21430918	2L	21651392	21652125	63	23	+
2L	21430181	21430918	2L	21655145	21655874	63	23	+
2L	21430181	21430918	2L	21660187	21660921	63	23	+
2L	21430181	21430918	2L	21664308	21665042	63	23	+
2L	21430181	21430918	2L	21668980	21669714	63	23	+
2L	21430183	21430918	2L	21344882	21345620	63	23	+
2L	21430183	21430918	2L	21349943	21350681	63	23	+
2L	21430183	21430918	2L	21355006	21355744	63	23	+
2L	21430183	21430918	2L	21360070	21360808	63	23	+
2L	21430183	21430918	2L	21365134	21365868	63	23	+
2L	21430183	21430918	2L	21370179	21370912	63	23	+
2L	21430183	21430918	2L	21375383	21376123	63	23	+
2L	21430183	21430918	2L	21380669	21381432	63	23	+
2L	21430183	21430918	2L	21385965	21386709	63	23	+
2L	21430183	21430918	2L	21389771	21390506	63	23	+
2L	21430183	21430918	2L	21394817	21395552	63	23	+
2L	21430183	21430918	2L	21399862	21400597	63	23	+
2L	21430183	21430918	2L	21404907	21405642	63	23	+
2L	21430183	21430918	2L	21409952	21410687	63	23	+
2L	21430183	21430918	2L	21414997	21415732	63	23	+
2L	21430183	21430918	2L	21420042	21420777	63	23	+
2L	21430183	21430918	2L	21425087	21425819	63	23	+
2L	21430183	21430918	2L	21430121	21430851	63	23	+
2L	21430183	21430918	2L	21435077	21435793	63	23	+
2L	21430183	21430918	2L	21437588	21438321	63	23	+
2L	21430183	21430918	2L	21442269	21443004	63	23	+
2L	21430183	21430918	2L	21447287	21448022	63	23	+
2L	21430183	21430918	2L	21452334	21453069	63	23	+
2L	21430183	21430918	2L	21457380	21458115	63	23	+
2L	21430183	21430918	2L	21462427	21463162	63	23	+
2L	21430183	21430918	2L	21467474	21468209	63	23	+
2L	21430183	21430918	2L	21471507	21472241	63	23	+
2L	21430183	21430918	2L	21476551	21477286	63	23	+
2L	21430183	21430918	2L	21481596	21482331	63	23	+
2L	21430183	21430918	2L	21486641	21487376	63	23	+
2L	21430183	21430918	2L	21491684	21492415	63	23	+
2L	21430183	21430918	2L	21496534	21497268	63	23	+
2L	21430183	21430918	2L	21501380	21502114	63	23	+
2L	21430183	21430918	2L	21506220	21506954	63	23	+
2L	21430183	21430918	2L	21511060	21511794	63	23	+
2L	21430183	21430918	2L	21515900	21516632	63	23	+
2L	21430183	21430918	2L	21531388	21532120	63	23	+
2L	21430183	21430918	2L	21536227	21536962	63	23	+
2L	21430183	21430918	2L	21541069	21541803	63	23	+
2L	21430183	21430918	2L	21545910	21546645	63	23	+
2L	21430183	21430918	2L	21550954	21551689	63	23	+
2L	21430183	21430918	2L	21556000	21556735	63	23	+
2L	21430183	21430918	2L	21561047	21561782	63	23	+
2L	21430183	21430918	2L	21566094	21566829	63	23	+
2L	21430183	21430918	2L	21571141	21571876	63	23	+
2L	21430183	21430918	2L	21576188	21576923	63	23	+
2L	21430183	21430918	2L	21583194	21583931	63	23	+
2L	21430183	21430918	2L	21588250	21588984	63	23	+
2L	21430183	21430918	2L	21593092	21593827	63	23	+
2L	21430183	21430918	2L	21598135	21598870	63	23	+
2L	21430183	21430918	2L	21603178	21603912	63	23	+
2L	21430183	21430918	2L	21607299	21608033	63	23	+
2L	21430183	21430918	2L	21611972	21612706	63	23	+
2L	21430183	21430918	2L	21627100	21627833	63	23	+
2L	21430183	21430918	2L	21632124	21632852	63	23	+
2L	21430183	21430918	2L	21637161	21637897	63	23	+
2L	21430183	21430918	2L	21642219	21642953	63	23	+
2L	21430183	21430918	2L	21647281	21648017	63	23	+
2L	21430183	21430918	2L	21651392	21652125	63	23	+
2L	21430183	21430918	2L	21655145	21655874	63	23	+
2L	21430183	21430918	2L	21660187	21660921	63	23	+
2L	21430183	21430918	2L	21664308	21665042	63	23	+
2L	21430183	21430918	2L	21668980	21669714	63	23	+
2L	21430441	21430918	2L	21330358	21330818	64	24	+
2L	21430441	21430918	2L	21345140	21345620	64	24	+
2L	21430441	21430918	2L	21350201	21350681	64	24	+
2L	21430441	21430918	2L	21355264	21355744	64	24	+
2L	21430441	21430918	2L	21360328	21360808	64	24	+
2L	21430441	21430918	2L	21365392	21365868	64	24	+
2L	21430441	21430918	2L	21370436	21370912	64	24	+
2L	21430441	21430918	2L	21375633	21376123	64	24	+
2L	21430441	21430918	2L	21380941	21381432	64	24	+
2L	21430441	21430918	2L	21386227	21386709	64	24	+
2L	21430441	21430918	2L	21390029	21390506	64	24	+
2L	21430441	21430918	2L	21395075	21395552	64	24	+
2L	21430441	21430918	2L	21400120	21400597	64	24	+
2L	21430441	21430918	2L	21405165	21405642	64	24	+
2L	21430441	21430918	2L	21410210	21410687	64	24	+
2L	21430441	21430918	2L	21415255	21415732	64	24	+
2L	21430441	21430918	2L	21420300	21420777	64	24	+
2L	21430441	21430918	2L	21425345	21425819	64	24	+
2L	21430441	21430918	2L	21430375	21430851	64	24	+
2L	21430441	21430918	2L	21435328	21435793	64	24	+
2L	21430441	21430918	2L	21437848	21438321	64	24	+
2L	21430441	21430918	2L	21442527	21443004	64	24	+
2L	21430441	21430918	2L	21447545	21448022	64	24	+
2L	21430441	21430918	2L	21452592	21453069	64	24	+
2L	21430441	21430918	2L	21457638	21458115	64	24	+
2L	21430441	21430918	2L	21462685	21463162	64	24	+
2L	21430441	21430918	2L	21467732	21468209	64	24	+
2L	21430441	21430918	2L	21471764	21472241	64	24	+
2L	21430441	21430918	2L	21476809	21477286	64	24	+
2L	21430441	21430918	2L	21481854	21482331	64	24	+
2L	21430441	21430918	2L	21486899	21487376	64	24	+
2L	21430441	21430918	2L	21491942	21492415	64	24	+
2L	21430441	21430918	2L	21496792	21497268	64	24	+
2L	21430441	21430918	2L	21501638	21502114	64	24	+
2L	21430441	21430918	2L	21506478	21506954	64	24	+
2L	21430441	21430918	2L	21511318	21511794	64	24	+
2L	21430441	21430918	2L	21516156	21516632	64	24	+
2L	21430441	21430918	2L	21531644	21532120	64	24	+
2L	21430441	21430918	2L	21536485	21536962	64	24	+
2L	21430441	21430918	2L	21541327	21541803	64	24	+
2L	21430441	21430918	2L	21546168	21546645	64	24	+
2L	21430441	21430918	2L	21551212	21551689	64	24	+
2L	21430441	21430918	2L	21556258	21556735	64	24	+
2L	21430441	21430918	2L	21561305	21561782	64	24	+
2L	21430441	21430918	2L	21566352	21566829	64	24	+
2L	21430441	21430918	2L	21571399	21571876	64	24	+
2L	21430441	21430918	2L	21576446	21576923	64	24	+
2L	21430441	21430918	2L	21583452	21583931	64	24	+
2L	21430441	21430918	2L	21588508	21588984	64	24	+
2L	21430441	21430918	2L	21593350	21593827	64	24	+
2L	21430441	21430918	2L	21598393	21598870	64	24	+
2L	21430441	21430918	2L	21603434	21603912	64	24	+
2L	21430441	21430918	2L	21607555	21608033	64	24	+
2L	21430441	21430918	2L	21612228	21612706	64	24	+
2L	21430441	21430918	2L	21627358	21627833	64	24	+
2L	21430441	21430918	2L	21632380	21632852	64	24	+
2L	21430441	21430918	2L	21637419	21637897	64	24	+
2L	21430441	21430918	2L	21642477	21642953	64	24	+
2L	21430441	21430918	2L	21647540	21648017	64	24	+
2L	21430441	21430918	2L	21651647	21652125	64	24	+
2L	21430441	21430918	2L	21655400	21655874	64	24	+
2L	21430441	21430918	2L	21660443	21660921	64	24	+
2L	21430441	21430918	2L	21664564	21665042	64	24	+
2L	21430441	21430918	2L	21669236	21669714	64	24	+
2L	21436204	21436541	2L	21345873	21346210	62	23	+
2L	21436204	21436541	2L	21350934	21351271	62	23	+
2L	21436204	21436541	2L	21355997	21356334	62	23	+
2L	21436204	21436541	2L	21361061	21361398	62	23	+
2L	21436204	21436541	2L	21366107	21366443	62	23	+
2L	21436204	21436541	2L	21371151	21371489	62	23	+
2L	21436204	21436541	2L	21381681	21382037	62	23	+
2L	21436204	21436541	2L	21386996	21387326	62	23	+
2L	21436204	21436541	2L	21390745	21391082	62	23	+
2L	21436204	21436541	2L	21395791	21396128	62	23	+
2L	21436204	21436541	2L	21400836	21401173	62	23	+
2L	21436204	21436541	2L	21405881	21406218	62	23	+
2L	21436204	21436541	2L	21410926	21411263	62	23	+
2L	21436204	21436541	2L	21415971	21416308	62	23	+
2L	21436204	21436541	2L	21421016	21421353	62	23	+
2L	21436204	21436541	2L	21426061	21426398	62	23	+
2L	21436204	21436541	2L	21431085	21431420	62	23	+
2L	21436204	21436541	2L	21436033	21436357	62	23	+
2L	21436204	21436541	2L	21438564	21438912	62	23	+
2L	21436204	21436541	2L	21443243	21443552	62	23	+
2L	21436204	21436541	2L	21448261	21448598	62	23	+
2L	21436204	21436541	2L	21453309	21453646	62	23	+
2L	21436204	21436541	2L	21458354	21458691	62	23	+
2L	21436204	21436541	2L	21463401	21463738	62	23	+
2L	21436204	21436541	2L	21468448	21468785	62	23	+
2L	21436204	21436541	2L	21472480	21472817	62	23	+
2L	21436204	21436541	2L	21477525	21477862	62	23	+
2L	21436204	21436541	2L	21482570	21482907	62	23	+
2L	21436204	21436541	2L	21487615	21487952	62	23	+
2L	21436204	21436541	2L	21492468	21492800	62	23	+
2L	21436204	21436541	2L	21497316	21497648	62	23	+
2L	21436204	21436541	2L	21502156	21502488	62	23	+
2L	21436204	21436541	2L	21506996	21507328	62	23	+
2L	21436204	21436541	2L	21511836	21512168	62	23	+
2L	21436204	21436541	2L	21516674	21517006	62	23	+
2L	21436204	21436541	2L	21532162	21532494	62	23	+
2L	21436204	21436541	2L	21537004	21537336	62	23	+
2L	21436204	21436541	2L	21541845	21542177	62	23	+
2L	21436204	21436541	2L	21546884	21547221	62	23	+
2L	21436204	21436541	2L	21551928	21552265	62	23	+
2L	21436204	21436541	2L	21556974	21557311	62	23	+
2L	21436204	21436541	2L	21562021	21562358	62	23	+
2L	21436204	21436541	2L	21567068	21567405	62	23	+
2L	21436204	21436541	2L	21572115	21572452	62	23	+
2L	21436204	21436541	2L	21577162	21577499	62	23	+
2L	21436204	21436541	2L	21584170	21584507	62	23	+
2L	21436204	21436541	2L	21589026	21589358	62	23	+
2L	21436204	21436541	2L	21594066	21594403	62	23	+
2L	21436204	21436541	2L	21599109	21599446	62	23	+
2L	21436204	21436541	2L	21604151	21604488	62	23	+
2L	21436204	21436541	2L	21608272	21608609	62	23	+
2L	21436204	21436541	2L	21612944	21613281	62	23	+
2L	21436204	21436541	2L	21628051	21628388	62	23	+
2L	21436204	21436541	2L	21633080	21633416	62	23	+
2L	21436204	21436541	2L	21638139	21638476	62	23	+
2L	21436204	21436541	2L	21643194	21643530	62	23	+
2L	21436204	21436541	2L	21648259	21648599	62	23	+
2L	21436204	21436541	2L	21652361	21652699	62	23	+
2L	21436204	21436541	2L	21656113	21656451	62	23	+
2L	21436204	21436541	2L	21661160	21661497	62	23	+
2L	21436204	21436541	2L	21665281	21665618	62	23	+
2L	21436204	21436541	2L	21669952	21670289	62	23	+
2L	21436204	21436789	2L	21345873	21346458	61	23	+
2L	21436204	21436789	2L	21350934	21351519	61	23	+
2L	21436204	21436789	2L	21355997	21356582	61	23	+
2L	21436204	21436789	2L	21361061	21361646	61	23	+
2L	21436204	21436789	2L	21366107	21366692	61	23	+
2L	21436204	21436789	2L	21371151	21371737	61	23	+
2L	21436204	21436789	2L	21381681	21382284	61	23	+
2L	21436204	21436789	2L	21386996	21387576	61	23	+
2L	21436204	21436789	2L	21390745	21391329	61	23	+
2L	21436204	21436789	2L	21395791	21396375	61	23	+
2L	21436204	21436789	2L	21400836	21401420	61	23	+
2L	21436204	21436789	2L	21405881	21406465	61	23	+
2L	21436204	21436789	2L	21410926	21411510	61	23	+
2L	21436204	21436789	2L	21415971	21416555	61	23	+
2L	21436204	21436789	2L	21421016	21421600	61	23	+
2L	21436204	21436789	2L	21426061	21426646	61	23	+
2L	21436204	21436789	2L	21431085	21431663	61	23	+
2L	21436204	21436789	2L	21436033	21436592	61	23	+
2L	21436204	21436789	2L	21438564	21439162	61	23	+
2L	21436204	21436789	2L	21443243	21443800	61	23	+
2L	21436204	21436789	2L	21448261	21448846	61	23	+
2L	21436204	21436789	2L	21453309	21453894	61	23	+
2L	21436204	21436789	2L	21458354	21458939	61	23	+
2L	21436204	21436789	2L	21463401	21463985	61	23	+
2L	21436204	21436789	2L	21468448	21469033	61	23	+
2L	21436204	21436789	2L	21472480	21473064	61	23	+
2L	21436204	21436789	2L	21477525	21478109	61	23	+
2L	21436204	21436789	2L	21482570	21483154	61	23	+
2L	21436204	21436789	2L	21487615	21488199	61	23	+
2L	21436204	21436789	2L	21492468	21493048	61	23	+
2L	21436204	21436789	2L	21497316	21497896	61	23	+
2L	21436204	21436789	2L	21502156	21502736	61	23	+
2L	21436204	21436789	2L	21506996	21507576	61	23	+
2L	21436204	21436789	2L	21511836	21512416	61	23	+
2L	21436204	21436789	2L	21532162	21532742	61	23	+
2L	21436204	21436789	2L	21537004	21537584	61	23	+
2L	21436204	21436789	2L	21541845	21542425	61	23	+
2L	21436204	21436789	2L	21546884	21547469	61	23	+
2L	21436204	21436789	2L	21551928	21552512	61	23	+
2L	21436204	21436789	2L	21556974	21557559	61	23	+
2L	21436204	21436789	2L	21562021	21562606	61	23	+
2L	21436204	21436789	2L	21567068	21567653	61	23	+
2L	21436204	21436789	2L	21572115	21572700	61	23	+
2L	21436204	21436789	2L	21577162	21577746	61	23	+
2L	21436204	21436789	2L	21584170	21584755	61	23	+
2L	21436204	21436789	2L	21589026	21589606	61	23	+
2L	21436204	21436789	2L	21594066	21594651	61	23	+
2L	21436204	21436789	2L	21599109	21599694	61	23	+
2L	21436204	21436789	2L	21604151	21604736	61	23	+
2L	21436204	21436789	2L	21608272	21608857	61	23	+
2L	21436204	21436789	2L	21612944	21613529	61	23	+
2L	21436204	21436789	2L	21628051	21628636	61	23	+
2L	21436204	21436789	2L	21633080	21633664	61	23	+
2L	21436204	21436789	2L	21638139	21638724	61	23	+
2L	21436204	21436789	2L	21643194	21643779	61	23	+
2L	21436204	21436789	2L	21648259	21648847	61	23	+
2L	21436204	21436789	2L	21652361	21652943	61	23	+
2L	21436204	21436789	2L	21656113	21656701	61	23	+
2L	21436204	21436789	2L	21661160	21661745	61	23	+
2L	21436204	21436789	2L	21665281	21665865	61	23	+
2L	21436204	21436789	2L	21669952	21670537	61	23	+
2L	21453686	21455054	2L	21344252	21345620	60	22	+
2L	21453686	21455054	2L	21349313	21350681	60	22	+
2L	21453686	21455054	2L	21354374	21355744	60	22	+
2L	21453686	21455054	2L	21359438	21360808	60	22	+
2L	21453686	21455054	2L	21364502	21365868	60	22	+
2L	21453686	21455054	2L	21369551	21370912	60	22	+
2L	21453686	21455054	2L	21380041	21381432	60	22	+
2L	21453686	21455054	2L	21385310	21386709	60	22	+
2L	21453686	21455054	2L	21389141	21390506	60	22	+
2L	21453686	21455054	2L	21394189	21395552	60	22	+
2L	21453686	21455054	2L	21399234	21400597	60	22	+
2L	21453686	21455054	2L	21404279	21405642	60	22	+
2L	21453686	21455054	2L	21409324	21410687	60	22	+
2L	21453686	21455054	2L	21414369	21415732	60	22	+
2L	21453686	21455054	2L	21419414	21420777	60	22	+
2L	21453686	21455054	2L	21424459	21425819	60	22	+
2L	21453686	21455054	2L	21429504	21430851	60	22	+
2L	21453686	21455054	2L	21434468	21435793	60	22	+
2L	21453686	21455054	2L	21441639	21443004	60	22	+
2L	21453686	21455054	2L	21446659	21448022	60	22	+
2L	21453686	21455054	2L	21451704	21453069	60	22	+
2L	21453686	21455054	2L	21456752	21458115	60	22	+
2L	21453686	21455054	2L	21461797	21463162	60	22	+
2L	21453686	21455054	2L	21466844	21468209	60	22	+
2L	21453686	21455054	2L	21470875	21472241	60	22	+
2L	21453686	21455054	2L	21475923	21477286	60	22	+
2L	21453686	21455054	2L	21480968	21482331	60	22	+
2L	21453686	21455054	2L	21486013	21487376	60	22	+
2L	21453686	21455054	2L	21491056	21492415	60	22	+
2L	21453686	21455054	2L	21495904	21497268	60	22	+
2L	21453686	21455054	2L	21500752	21502114	60	22	+
2L	21453686	21455054	2L	21505592	21506954	60	22	+
2L	21453686	21455054	2L	21510432	21511794	60	22	+
2L	21453686	21455054	2L	21515272	21516632	60	22	+
2L	21453686	21455054	2L	21535599	21536962	60	22	+
2L	21453686	21455054	2L	21540441	21541803	60	22	+
2L	21453686	21455054	2L	21545282	21546645	60	22	+
2L	21453686	21455054	2L	21550326	21551689	60	22	+
2L	21453686	21455054	2L	21555370	21556735	60	22	+
2L	21453686	21455054	2L	21560417	21561782	60	22	+
2L	21453686	21455054	2L	21565464	21566829	60	22	+
2L	21453686	21455054	2L	21570511	21571876	60	22	+
2L	21453686	21455054	2L	21575558	21576923	60	22	+
2L	21453686	21455054	2L	21582562	21583931	60	22	+
2L	21453686	21455054	2L	21587619	21588984	60	22	+
2L	21453686	21455054	2L	21592464	21593827	60	22	+
2L	21453686	21455054	2L	21597507	21598870	60	22	+
2L	21453686	21455054	2L	21602550	21603912	60	22	+
2L	21453686	21455054	2L	21606671	21608033	60	22	+
2L	21453686	21455054	2L	21611344	21612706	60	22	+
2L	21453686	21455054	2L	21626472	21627833	60	22	+
2L	21453686	21455054	2L	21631495	21632852	60	22	+
2L	21453686	21455054	2L	21636529	21637897	60	22	+
2L	21453686	21455054	2L	21641587	21642953	60	22	+
2L	21453686	21455054	2L	21646648	21648017	60	22	+
2L	21453686	21455054	2L	21650768	21652125	60	22	+
2L	21453686	21455054	2L	21654517	21655874	60	22	+
2L	21453686	21455054	2L	21659558	21660921	60	22	+
2L	21453686	21455054	2L	21663680	21665042	60	22	+
2L	21453686	21455054	2L	21668352	21669714	60	22	+
2L	21454349	21455054	2L	21344915	21345620	63	23	+
2L	21454349	21455054	2L	21349976	21350681	63	23	+
2L	21454349	21455054	2L	21355039	21355744	63	23	+
2L	21454349	21455054	2L	21360103	21360808	63	23	+
2L	21454349	21455054	2L	21365167	21365868	63	23	+
2L	21454349	21455054	2L	21370210	21370912	63	23	+
2L	21454349	21455054	2L	21375413	21376123	63	23	+
2L	21454349	21455054	2L	21380701	21381432	63	23	+
2L	21454349	21455054	2L	21385990	21386709	63	23	+
2L	21454349	21455054	2L	21389804	21390506	63	23	+
2L	21454349	21455054	2L	21394850	21395552	63	23	+
2L	21454349	21455054	2L	21399895	21400597	63	23	+
2L	21454349	21455054	2L	21404940	21405642	63	23	+
2L	21454349	21455054	2L	21409985	21410687	63	23	+
2L	21454349	21455054	2L	21415030	21415732	63	23	+
2L	21454349	21455054	2L	21420075	21420777	63	23	+
2L	21454349	21455054	2L	21425120	21425819	63	23	+
2L	21454349	21455054	2L	21430153	21430851	63	23	+
2L	21454349	21455054	2L	21435105	21435793	63	23	+
2L	21454349	21455054	2L	21437623	21438321	63	23	+
2L	21454349	21455054	2L	21442302	21443004	63	23	+
2L	21454349	21455054	2L	21447320	21448022	63	23	+
2L	21454349	21455054	2L	21452367	21453069	63	23	+
2L	21454349	21455054	2L	21457413	21458115	63	23	+
2L	21454349	21455054	2L	21462460	21463162	63	23	+
2L	21454349	21455054	2L	21467507	21468209	63	23	+
2L	21454349	21455054	2L	21471540	21472241	63	23	+
2L	21454349	21455054	2L	21476584	21477286	63	23	+
2L	21454349	21455054	2L	21481629	21482331	63	23	+
2L	21454349	21455054	2L	21486674	21487376	63	23	+
2L	21454349	21455054	2L	21491717	21492415	63	23	+
2L	21454349	21455054	2L	21496567	21497268	63	23	+
2L	21454349	21455054	2L	21501413	21502114	63	23	+
2L	21454349	21455054	2L	21506253	21506954	63	23	+
2L	21454349	21455054	2L	21511093	21511794	63	23	+
2L	21454349	21455054	2L	21515931	21516632	63	23	+
2L	21454349	21455054	2L	21531419	21532120	63	23	+
2L	21454349	21455054	2L	21536260	21536962	63	23	+
2L	21454349	21455054	2L	21541102	21541803	63	23	+
2L	21454349	21455054	2L	21545943	21546645	63	23	+
2L	21454349	21455054	2L	21550987	21551689	63	23	+
2L	21454349	21455054	2L	21556033	21556735	63	23	+
2L	21454349	21455054	2L	21561080	21561782	63	23	+
2L	21454349	21455054	2L	21566127	21566829	63	23	+
2L	21454349	21455054	2L	21571174	21571876	63	23	+
2L	21454349	21455054	2L	21576221	21576923	63	23	+
2L	21454349	21455054	2L	21583227	21583931	63	23	+
2L	21454349	21455054	2L	21588283	21588984	63	23	+
2L	21454349	21455054	2L	21593125	21593827	63	23	+
2L	21454349	21455054	2L	21598168	21598870	63	23	+
2L	21454349	21455054	2L	21603209	21603912	63	23	+
2L	21454349	21455054	2L	21607330	21608033	63	23	+
2L	21454349	21455054	2L	21612003	21612706	63	23	+
2L	21454349	21455054	2L	21627133	21627833	63	23	+
2L	21454349	21455054	2L	21632158	21632852	63	23	+
2L	21454349	21455054	2L	21637194	21637897	63	23	+
2L	21454349	21455054	2L	21642252	21642953	63	23	+
2L	21454349	21455054	2L	21647314	21648017	63	23	+
2L	21454349	21455054	2L	21651424	21652125	63	23	+
2L	21454349	21455054	2L	21655178	21655874	63	23	+
2L	21454349	21455054	2L	21660218	21660921	63	23	+
2L	21454349	21455054	2L	21664339	21665042	63	23	+
2L	21454349	21455054	2L	21669011	21669714	63	23	+
2L	21455307	21455666	2L	21345873	21346231	62	23	+
2L	21455307	21455666	2L	21350934	21351292	62	23	+
2L	21455307	21455666	2L	21355997	21356356	62	23	+
2L	21455307	21455666	2L	21361061	21361420	62	23	+
2L	21455307	21455666	2L	21366107	21366466	62	23	+
2L	21455307	21455666	2L	21371151	21371511	62	23	+
2L	21455307	21455666	2L	21381681	21382063	62	23	+
2L	21455307	21455666	2L	21386996	21387348	62	23	+
2L	21455307	21455666	2L	21390745	21391104	62	23	+
2L	21455307	21455666	2L	21395791	21396150	62	23	+
2L	21455307	21455666	2L	21400836	21401195	62	23	+
2L	21455307	21455666	2L	21405881	21406240	62	23	+
2L	21455307	21455666	2L	21410926	21411285	62	23	+
2L	21455307	21455666	2L	21415971	21416330	62	23	+
2L	21455307	21455666	2L	21421016	21421375	62	23	+
2L	21455307	21455666	2L	21426061	21426420	62	23	+
2L	21455307	21455666	2L	21431085	21431441	62	23	+
2L	21455307	21455666	2L	21436033	21436379	62	23	+
2L	21455307	21455666	2L	21438564	21438934	62	23	+
2L	21455307	21455666	2L	21443243	21443575	62	23	+
2L	21455307	21455666	2L	21448261	21448620	62	23	+
2L	21455307	21455666	2L	21453309	21453668	62	23	+
2L	21455307	21455666	2L	21458354	21458713	62	23	+
2L	21455307	21455666	2L	21463401	21463760	62	23	+
2L	21455307	21455666	2L	21468448	21468807	62	23	+
2L	21455307	21455666	2L	21472480	21472839	62	23	+
2L	21455307	21455666	2L	21477525	21477884	62	23	+
2L	21455307	21455666	2L	21482570	21482929	62	23	+
2L	21455307	21455666	2L	21487615	21487974	62	23	+
2L	21455307	21455666	2L	21492468	21492822	62	23	+
2L	21455307	21455666	2L	21497316	21497670	62	23	+
2L	21455307	21455666	2L	21502156	21502510	62	23	+
2L	21455307	21455666	2L	21506996	21507350	62	23	+
2L	21455307	21455666	2L	21511836	21512190	62	23	+
2L	21455307	21455666	2L	21516674	21517028	62	23	+
2L	21455307	21455666	2L	21532162	21532516	62	23	+
2L	21455307	21455666	2L	21537004	21537358	62	23	+
2L	21455307	21455666	2L	21541845	21542199	62	23	+
2L	21455307	21455666	2L	21546884	21547243	62	23	+
2L	21455307	21455666	2L	21551928	21552287	62	23	+
2L	21455307	21455666	2L	21556974	21557333	62	23	+
2L	21455307	21455666	2L	21562021	21562380	62	23	+
2L	21455307	21455666	2L	21567068	21567427	62	23	+
2L	21455307	21455666	2L	21572115	21572474	62	23	+
2L	21455307	21455666	2L	21577162	21577521	62	23	+
2L	21455307	21455666	2L	21584170	21584529	62	23	+
2L	21455307	21455666	2L	21589026	21589380	62	23	+
2L	21455307	21455666	2L	21594066	21594425	62	23	+
2L	21455307	21455666	2L	21599109	21599468	62	23	+
2L	21455307	21455666	2L	21604151	21604510	62	23	+
2L	21455307	21455666	2L	21608272	21608631	62	23	+
2L	21455307	21455666	2L	21612944	21613303	62	23	+
2L	21455307	21455666	2L	21628051	21628410	62	23	+
2L	21455307	21455666	2L	21633080	21633438	62	23	+
2L	21455307	21455666	2L	21638139	21638498	62	23	+
2L	21455307	21455666	2L	21643194	21643554	62	23	+
2L	21455307	21455666	2L	21648259	21648621	62	23	+
2L	21455307	21455666	2L	21652361	21652721	62	23	+
2L	21455307	21455666	2L	21656113	21656474	62	23	+
2L	21455307	21455666	2L	21661160	21661519	62	23	+
2L	21455307	21455666	2L	21665281	21665640	62	23	+
2L	21455307	21455666	2L	21669952	21670311	62	23	+
2L	21456225	21457353	2L	21341730	21342858	53	23	+
2L	21456225	21457353	2L	21346791	21347919	53	23	+
2L	21456225	21457353	2L	21351852	21352980	53	23	+
2L	21456225	21457353	2L	21356916	21358043	53	23	+
2L	21456225	21457353	2L	21361980	21363107	53	23	+
2L	21456225	21457353	2L	21367026	21368154	53	23	+
2L	21456225	21457353	2L	21372071	21373206	53	23	+
2L	21456225	21457353	2L	21382633	21383828	53	23	+
2L	21456225	21457353	2L	21391665	21392793	53	23	+
2L	21456225	21457353	2L	21396710	21397838	53	23	+
2L	21456225	21457353	2L	21401755	21402883	53	23	+
2L	21456225	21457353	2L	21406800	21407928	53	23	+
2L	21456225	21457353	2L	21411845	21412973	53	23	+
2L	21456225	21457353	2L	21416890	21418018	53	23	+
2L	21456225	21457353	2L	21421935	21423063	53	23	+
2L	21456225	21457353	2L	21426981	21428110	53	23	+
2L	21456225	21457353	2L	21431990	21433095	53	23	+
2L	21456225	21457353	2L	21439500	21440626	53	23	+
2L	21456225	21457353	2L	21444135	21445263	53	23	+
2L	21456225	21457353	2L	21449180	21450308	53	23	+
2L	21456225	21457353	2L	21454228	21455356	53	23	+
2L	21456225	21457353	2L	21459273	21460401	53	23	+
2L	21456225	21457353	2L	21464320	21465448	53	23	+
2L	21456225	21457353	2L	21473399	21474527	53	23	+
2L	21456225	21457353	2L	21478444	21479572	53	23	+
2L	21456225	21457353	2L	21483489	21484617	53	23	+
2L	21456225	21457353	2L	21488534	21489662	53	23	+
2L	21456225	21457353	2L	21493382	21494509	53	23	+
2L	21456225	21457353	2L	21498230	21499357	53	23	+
2L	21456225	21457353	2L	21503070	21504197	53	23	+
2L	21456225	21457353	2L	21507910	21509037	53	23	+
2L	21456225	21457353	2L	21512750	21513877	53	23	+
2L	21456225	21457353	2L	21526764	21527891	53	23	+
2L	21456225	21457353	2L	21533077	21534204	53	23	+
2L	21456225	21457353	2L	21537919	21539046	53	23	+
2L	21456225	21457353	2L	21542760	21543887	53	23	+
2L	21456225	21457353	2L	21547803	21548930	53	23	+
2L	21456225	21457353	2L	21552846	21553974	53	23	+
2L	21456225	21457353	2L	21557893	21559021	53	23	+
2L	21456225	21457353	2L	21562940	21564068	53	23	+
2L	21456225	21457353	2L	21567987	21569115	53	23	+
2L	21456225	21457353	2L	21573034	21574162	53	23	+
2L	21456225	21457353	2L	21578081	21579211	53	23	+
2L	21456225	21457353	2L	21585090	21586219	53	23	+
2L	21456225	21457353	2L	21589942	21591069	53	23	+
2L	21456225	21457353	2L	21594985	21596112	53	23	+
2L	21456225	21457353	2L	21600028	21601155	53	23	+
2L	21456225	21457353	2L	21623961	21625077	53	23	+
2L	21456225	21457353	2L	21628971	21630099	53	23	+
2L	21456225	21457353	2L	21633998	21635130	53	23	+
2L	21456225	21457353	2L	21639061	21640191	53	23	+
2L	21456225	21457353	2L	21644115	21645247	53	23	+
2L	21456225	21457353	2L	21657035	21658163	53	23	+
2L	21498994	21500476	2L	21344026	21345510	58	22	+
2L	21498994	21500476	2L	21349087	21350571	58	22	+
2L	21498994	21500476	2L	21354148	21355634	58	22	+
2L	21498994	21500476	2L	21359212	21360698	58	22	+
2L	21498994	21500476	2L	21364276	21365762	58	22	+
2L	21498994	21500476	2L	21369323	21370806	58	22	+
2L	21498994	21500476	2L	21379806	21381303	58	22	+
2L	21498994	21500476	2L	21385066	21386612	58	22	+
2L	21498994	21500476	2L	21388912	21390399	58	22	+
2L	21498994	21500476	2L	21393961	21395445	58	22	+
2L	21498994	21500476	2L	21399006	21400490	58	22	+
2L	21498994	21500476	2L	21404051	21405535	58	22	+
2L	21498994	21500476	2L	21409096	21410580	58	22	+
2L	21498994	21500476	2L	21414141	21415625	58	22	+
2L	21498994	21500476	2L	21419186	21420670	58	22	+
2L	21498994	21500476	2L	21424231	21425715	58	22	+
2L	21498994	21500476	2L	21429277	21430744	58	22	+
2L	21498994	21500476	2L	21434241	21435688	58	22	+
2L	21498994	21500476	2L	21446431	21447915	58	22	+
2L	21498994	21500476	2L	21451476	21452962	58	22	+
2L	21498994	21500476	2L	21456524	21458008	58	22	+
2L	21498994	21500476	2L	21461569	21463055	58	22	+
2L	21498994	21500476	2L	21466616	21468102	58	22	+
2L	21498994	21500476	2L	21470647	21472134	58	22	+
2L	21498994	21500476	2L	21475695	21477179	58	22	+
2L	21498994	21500476	2L	21480740	21482224	58	22	+
2L	21498994	21500476	2L	21485785	21487269	58	22	+
2L	21498994	21500476	2L	21490830	21492311	58	22	+
2L	21498994	21500476	2L	21495678	21497161	58	22	+
2L	21498994	21500476	2L	21500526	21502007	58	22	+
2L	21498994	21500476	2L	21505366	21506847	58	22	+
2L	21498994	21500476	2L	21510206	21511687	58	22	+
2L	21498994	21500476	2L	21515046	21516525	58	22	+
2L	21498994	21500476	2L	21535373	21536854	58	22	+
2L	21498994	21500476	2L	21540215	21541696	58	22	+
2L	21498994	21500476	2L	21545056	21546538	58	22	+
2L	21498994	21500476	2L	21550099	21551582	58	22	+
2L	21498994	21500476	2L	21555142	21556628	58	22	+
2L	21498994	21500476	2L	21560189	21561675	58	22	+
2L	21498994	21500476	2L	21565236	21566722	58	22	+
2L	21498994	21500476	2L	21570283	21571769	58	22	+
2L	21498994	21500476	2L	21575330	21576816	58	22	+
2L	21498994	21500476	2L	21582330	21583823	58	22	+
2L	21498994	21500476	2L	21587392	21588876	58	22	+
2L	21498994	21500476	2L	21592238	21593720	58	22	+
2L	21498994	21500476	2L	21597281	21598763	58	22	+
2L	21498994	21500476	2L	21602324	21603804	58	22	+
2L	21498994	21500476	2L	21606445	21607925	58	22	+
2L	21498994	21500476	2L	21611118	21612598	58	22	+
2L	21498994	21500476	2L	21626244	21627728	58	22	+
2L	21498994	21500476	2L	21631267	21632748	58	22	+
2L	21498994	21500476	2L	21636301	21637789	58	22	+
2L	21498994	21500476	2L	21641359	21642847	58	22	+
2L	21498994	21500476	2L	21646417	21647910	58	22	+
2L	21498994	21500476	2L	21650544	21652018	58	22	+
2L	21498994	21500476	2L	21659331	21660813	58	22	+
2L	21498994	21500476	2L	21663454	21664934	58	22	+
2L	21498994	21500476	2L	21668126	21669606	58	22	+
2L	21499012	21500476	2L	21344045	21345510	59	22	+
2L	21499012	21500476	2L	21349106	21350571	59	22	+
2L	21499012	21500476	2L	21354167	21355634	59	22	+
2L	21499012	21500476	2L	21359231	21360698	59	22	+
2L	21499012	21500476	2L	21364295	21365762	59	22	+
2L	21499012	21500476	2L	21369342	21370806	59	22	+
2L	21499012	21500476	2L	21379828	21381303	59	22	+
2L	21499012	21500476	2L	21385095	21386612	59	22	+
2L	21499012	21500476	2L	21388931	21390399	59	22	+
2L	21499012	21500476	2L	21393980	21395445	59	22	+
2L	21499012	21500476	2L	21399025	21400490	59	22	+
2L	21499012	21500476	2L	21404070	21405535	59	22	+
2L	21499012	21500476	2L	21409115	21410580	59	22	+
2L	21499012	21500476	2L	21414160	21415625	59	22	+
2L	21499012	21500476	2L	21419205	21420670	59	22	+
2L	21499012	21500476	2L	21424250	21425715	59	22	+
2L	21499012	21500476	2L	21429296	21430744	59	22	+
2L	21499012	21500476	2L	21434260	21435688	59	22	+
2L	21499012	21500476	2L	21441566	21442897	59	22	+
2L	21499012	21500476	2L	21446450	21447915	59	22	+
2L	21499012	21500476	2L	21451495	21452962	59	22	+
2L	21499012	21500476	2L	21456543	21458008	59	22	+
2L	21499012	21500476	2L	21461588	21463055	59	22	+
2L	21499012	21500476	2L	21466635	21468102	59	22	+
2L	21499012	21500476	2L	21470666	21472134	59	22	+
2L	21499012	21500476	2L	21475714	21477179	59	22	+
2L	21499012	21500476	2L	21480759	21482224	59	22	+
2L	21499012	21500476	2L	21485804	21487269	59	22	+
2L	21499012	21500476	2L	21490849	21492311	59	22	+
2L	21499012	21500476	2L	21495697	21497161	59	22	+
2L	21499012	21500476	2L	21500544	21502007	59	22	+
2L	21499012	21500476	2L	21505384	21506847	59	22	+
2L	21499012	21500476	2L	21510224	21511687	59	22	+
2L	21499012	21500476	2L	21515064	21516525	59	22	+
2L	21499012	21500476	2L	21535391	21536854	59	22	+
2L	21499012	21500476	2L	21540233	21541696	59	22	+
2L	21499012	21500476	2L	21545074	21546538	59	22	+
2L	21499012	21500476	2L	21550118	21551582	59	22	+
2L	21499012	21500476	2L	21555161	21556628	59	22	+
2L	21499012	21500476	2L	21560208	21561675	59	22	+
2L	21499012	21500476	2L	21565255	21566722	59	22	+
2L	21499012	21500476	2L	21570302	21571769	59	22	+
2L	21499012	21500476	2L	21575349	21576816	59	22	+
2L	21499012	21500476	2L	21582349	21583823	59	22	+
2L	21499012	21500476	2L	21587411	21588876	59	22	+
2L	21499012	21500476	2L	21592256	21593720	59	22	+
2L	21499012	21500476	2L	21597299	21598763	59	22	+
2L	21499012	21500476	2L	21602342	21603804	59	22	+
2L	21499012	21500476	2L	21606464	21607925	59	22	+
2L	21499012	21500476	2L	21611137	21612598	59	22	+
2L	21499012	21500476	2L	21626263	21627728	59	22	+
2L	21499012	21500476	2L	21631286	21632748	59	22	+
2L	21499012	21500476	2L	21636320	21637789	59	22	+
2L	21499012	21500476	2L	21641378	21642847	59	22	+
2L	21499012	21500476	2L	21646436	21647910	59	22	+
2L	21499012	21500476	2L	21650563	21652018	59	22	+
2L	21499012	21500476	2L	21659349	21660813	59	22	+
2L	21499012	21500476	2L	21663473	21664934	59	22	+
2L	21499012	21500476	2L	21668145	21669606	59	22	+
2L	21499013	21499869	2L	21344045	21344900	58	22	+
2L	21499013	21499869	2L	21349106	21349961	58	22	+
2L	21499013	21499869	2L	21354167	21355022	58	22	+
2L	21499013	21499869	2L	21359231	21360086	58	22	+
2L	21499013	21499869	2L	21364295	21365150	58	22	+
2L	21499013	21499869	2L	21369342	21370197	58	22	+
2L	21499013	21499869	2L	21379828	21380687	58	22	+
2L	21499013	21499869	2L	21385095	21385977	58	22	+
2L	21499013	21499869	2L	21388931	21389789	58	22	+
2L	21499013	21499869	2L	21393980	21394838	58	22	+
2L	21499013	21499869	2L	21399025	21399883	58	22	+
2L	21499013	21499869	2L	21404070	21404928	58	22	+
2L	21499013	21499869	2L	21409115	21409973	58	22	+
2L	21499013	21499869	2L	21414160	21415018	58	22	+
2L	21499013	21499869	2L	21419205	21420063	58	22	+
2L	21499013	21499869	2L	21424250	21425108	58	22	+
2L	21499013	21499869	2L	21429296	21430139	58	22	+
2L	21499013	21499869	2L	21434260	21435093	58	22	+
2L	21499013	21499869	2L	21446450	21447308	58	22	+
2L	21499013	21499869	2L	21451495	21452352	58	22	+
2L	21499013	21499869	2L	21456543	21457401	58	22	+
2L	21499013	21499869	2L	21461588	21462445	58	22	+
2L	21499013	21499869	2L	21466635	21467492	58	22	+
2L	21499013	21499869	2L	21470666	21471528	58	22	+
2L	21499013	21499869	2L	21475714	21476572	58	22	+
2L	21499013	21499869	2L	21480759	21481617	58	22	+
2L	21499013	21499869	2L	21485804	21486662	58	22	+
2L	21499013	21499869	2L	21490849	21491705	58	22	+
2L	21499013	21499869	2L	21495697	21496552	58	22	+
2L	21499013	21499869	2L	21500545	21501401	58	22	+
2L	21499013	21499869	2L	21505385	21506241	58	22	+
2L	21499013	21499869	2L	21510225	21511081	58	22	+
2L	21499013	21499869	2L	21515065	21515918	58	22	+
2L	21499013	21499869	2L	21535392	21536248	58	22	+
2L	21499013	21499869	2L	21540234	21541090	58	22	+
2L	21499013	21499869	2L	21545075	21545931	58	22	+
2L	21499013	21499869	2L	21550119	21550975	58	22	+
2L	21499013	21499869	2L	21555161	21556018	58	22	+
2L	21499013	21499869	2L	21560208	21561065	58	22	+
2L	21499013	21499869	2L	21565255	21566112	58	22	+
2L	21499013	21499869	2L	21570302	21571159	58	22	+
2L	21499013	21499869	2L	21575349	21576206	58	22	+
2L	21499013	21499869	2L	21582349	21583215	58	22	+
2L	21499013	21499869	2L	21587411	21588268	58	22	+
2L	21499013	21499869	2L	21592257	21593113	58	22	+
2L	21499013	21499869	2L	21597300	21598156	58	22	+
2L	21499013	21499869	2L	21602343	21603196	58	22	+
2L	21499013	21499869	2L	21606464	21607317	58	22	+
2L	21499013	21499869	2L	21611137	21611990	58	22	+
2L	21499013	21499869	2L	21626263	21627121	58	22	+
2L	21499013	21499869	2L	21631286	21632146	58	22	+
2L	21499013	21499869	2L	21636320	21637177	58	22	+
2L	21499013	21499869	2L	21641378	21642235	58	22	+
2L	21499013	21499869	2L	21646436	21647299	58	22	+
2L	21499013	21499869	2L	21650563	21651412	58	22	+
2L	21499013	21499869	2L	21659350	21660205	58	22	+
2L	21499013	21499869	2L	21663473	21664326	58	22	+
2L	21499013	21499869	2L	21668145	21668998	58	22	+
2L	21511585	21512968	2L	21341475	21342858	54	23	+
2L	21511585	21512968	2L	21346537	21347919	54	23	+
2L	21511585	21512968	2L	21351598	21352980	54	23	+
2L	21511585	21512968	2L	21356661	21358043	54	23	+
2L	21511585	21512968	2L	21361725	21363107	54	23	+
2L	21511585	21512968	2L	21366771	21368154	54	23	+
2L	21511585	21512968	2L	21371816	21373206	54	23	+
2L	21511585	21512968	2L	21382376	21383828	54	23	+
2L	21511585	21512968	2L	21391410	21392793	54	23	+
2L	21511585	21512968	2L	21396455	21397838	54	23	+
2L	21511585	21512968	2L	21401500	21402883	54	23	+
2L	21511585	21512968	2L	21406545	21407928	54	23	+
2L	21511585	21512968	2L	21411590	21412973	54	23	+
2L	21511585	21512968	2L	21416635	21418018	54	23	+
2L	21511585	21512968	2L	21421680	21423063	54	23	+
2L	21511585	21512968	2L	21426730	21428110	54	23	+
2L	21511585	21512968	2L	21431744	21433095	54	23	+
2L	21511585	21512968	2L	21439247	21440626	54	23	+
2L	21511585	21512968	2L	21443880	21445263	54	23	+
2L	21511585	21512968	2L	21448925	21450308	54	23	+
2L	21511585	21512968	2L	21453973	21455356	54	23	+
2L	21511585	21512968	2L	21459018	21460401	54	23	+
2L	21511585	21512968	2L	21464065	21465448	54	23	+
2L	21511585	21512968	2L	21469113	21470370	54	23	+
2L	21511585	21512968	2L	21473144	21474527	54	23	+
2L	21511585	21512968	2L	21478189	21479572	54	23	+
2L	21511585	21512968	2L	21483234	21484617	54	23	+
2L	21511585	21512968	2L	21488279	21489662	54	23	+
2L	21511585	21512968	2L	21493127	21494509	54	23	+
2L	21511585	21512968	2L	21497975	21499357	54	23	+
2L	21511585	21512968	2L	21502815	21504197	54	23	+
2L	21511585	21512968	2L	21507655	21509037	54	23	+
2L	21511585	21512968	2L	21512495	21513877	54	23	+
2L	21511585	21512968	2L	21526509	21527891	54	23	+
2L	21511585	21512968	2L	21532821	21534204	54	23	+
2L	21511585	21512968	2L	21537663	21539046	54	23	+
2L	21511585	21512968	2L	21542504	21543887	54	23	+
2L	21511585	21512968	2L	21547548	21548930	54	23	+
2L	21511585	21512968	2L	21552591	21553974	54	23	+
2L	21511585	21512968	2L	21557638	21559021	54	23	+
2L	21511585	21512968	2L	21562685	21564068	54	23	+
2L	21511585	21512968	2L	21567732	21569115	54	23	+
2L	21511585	21512968	2L	21572779	21574162	54	23	+
2L	21511585	21512968	2L	21577826	21579211	54	23	+
2L	21511585	21512968	2L	21584835	21586219	54	23	+
2L	21511585	21512968	2L	21589686	21591069	54	23	+
2L	21511585	21512968	2L	21594730	21596112	54	23	+
2L	21511585	21512968	2L	21599773	21601155	54	23	+
2L	21511585	21512968	2L	21623796	21625077	54	23	+
2L	21511585	21512968	2L	21628716	21630099	54	23	+
2L	21511585	21512968	2L	21633743	21635130	54	23	+
2L	21511585	21512968	2L	21638808	21640191	54	23	+
2L	21511585	21512968	2L	21643859	21645247	54	23	+
2L	21511585	21512968	2L	21656780	21658163	54	23	+
2L	21538827	21539232	2L	21344102	21344504	60	23	+
2L	21538827	21539232	2L	21349163	21349565	60	23	+
2L	21538827	21539232	2L	21354224	21354626	60	23	+
2L	21538827	21539232	2L	21359288	21359690	60	23	+
2L	21538827	21539232	2L	21364352	21364754	60	23	+
2L	21538827	21539232	2L	21369399	21369803	60	23	+
2L	21538827	21539232	2L	21379884	21380291	60	23	+
2L	21538827	21539232	2L	21385150	21385546	60	23	+
2L	21538827	21539232	2L	21388989	21389393	60	23	+
2L	21538827	21539232	2L	21394037	21394441	60	23	+
2L	21538827	21539232	2L	21399082	21399486	60	23	+
2L	21538827	21539232	2L	21404127	21404531	60	23	+
2L	21538827	21539232	2L	21409172	21409576	60	23	+
2L	21538827	21539232	2L	21414217	21414621	60	23	+
2L	21538827	21539232	2L	21419262	21419666	60	23	+
2L	21538827	21539232	2L	21424307	21424711	60	23	+
2L	21538827	21539232	2L	21429352	21429751	60	23	+
2L	21538827	21539232	2L	21434317	21434708	60	23	+
2L	21538827	21539232	2L	21446507	21446911	60	23	+
2L	21538827	21539232	2L	21451552	21451956	60	23	+
2L	21538827	21539232	2L	21456600	21457004	60	23	+
2L	21538827	21539232	2L	21461645	21462049	60	23	+
2L	21538827	21539232	2L	21466692	21467096	60	23	+
2L	21538827	21539232	2L	21470720	21471129	60	23	+
2L	21538827	21539232	2L	21475771	21476175	60	23	+
2L	21538827	21539232	2L	21480816	21481220	60	23	+
2L	21538827	21539232	2L	21485861	21486265	60	23	+
2L	21538827	21539232	2L	21490906	21491308	60	23	+
2L	21538827	21539232	2L	21495754	21496156	60	23	+
2L	21538827	21539232	2L	21500602	21501004	60	23	+
2L	21538827	21539232	2L	21505442	21505844	60	23	+
2L	21538827	21539232	2L	21510282	21510684	60	23	+
2L	21538827	21539232	2L	21515122	21515524	60	23	+
2L	21538827	21539232	2L	21529136	21529538	60	23	+
2L	21538827	21539232	2L	21535449	21535851	60	23	+
2L	21538827	21539232	2L	21540291	21540693	60	23	+
2L	21538827	21539232	2L	21545132	21545534	60	23	+
2L	21538827	21539232	2L	21550176	21550578	60	23	+
2L	21538827	21539232	2L	21555218	21555622	60	23	+
2L	21538827	21539232	2L	21560265	21560669	60	23	+
2L	21538827	21539232	2L	21565312	21565716	60	23	+
2L	21538827	21539232	2L	21570359	21570763	60	23	+
2L	21538827	21539232	2L	21575406	21575810	60	23	+
2L	21538827	21539232	2L	21580455	21580861	60	23	+
2L	21538827	21539232	2L	21582407	21582817	60	23	+
2L	21538827	21539232	2L	21587468	21587871	60	23	+
2L	21538827	21539232	2L	21592314	21592716	60	23	+
2L	21538827	21539232	2L	21597357	21597759	60	23	+
2L	21538827	21539232	2L	21602400	21602802	60	23	+
2L	21538827	21539232	2L	21606521	21606923	60	23	+
2L	21538827	21539232	2L	21611194	21611596	60	23	+
2L	21538827	21539232	2L	21626320	21626724	60	23	+
2L	21538827	21539232	2L	21631343	21631747	60	23	+
2L	21538827	21539232	2L	21636377	21636781	60	23	+
2L	21538827	21539232	2L	21641435	21641839	60	23	+
2L	21538827	21539232	2L	21646494	21646900	60	23	+
2L	21538827	21539232	2L	21650615	21651019	60	23	+
2L	21538827	21539232	2L	21659407	21659811	60	23	+
2L	21538827	21539232	2L	21663530	21663932	60	23	+
2L	21538827	21539232	2L	21668202	21668604	60	23	+
[truncated: 29,756 more rows]

## Sheet: duplicates in ISO1
A4 Chromosome	Start	End	ISO1 Chromsome	Start	End	Copies in ISO1	Copies in A4	Strand
2L	217114	217251	2L	187005	187141	2	1	+
2L	217114	217251	2L	187172	187309	2	1	+
2L	480188	480849	2L	454151	454811	2	1	+
2L	480188	480849	2L	454810	455471	2	1	+
2L	652442	652680	2L	627062	627301	6	4	+
2L	652442	652680	2L	627221	627461	6	4	+
2L	652442	652680	2L	627272	627515	6	4	+
2L	652442	652680	2L	627312	627533	6	4	+
2L	652442	652680	2L	627428	627655	6	4	+
2L	652442	652680	2L	627518	627767	6	4	+
2L	742088	742226	2L	721190	721327	2	1	+
2L	742088	742226	2L	721327	721465	2	1	+
2L	1537531	1537795	2L	1520517	1520780	2	1	+
2L	1537531	1537795	2L	1522607	1522871	2	1	+
2L	1538670	1539039	2L	1521625	1521996	2	1	+
2L	1538670	1539039	2L	1523736	1524105	2	1	+
2L	1892572	1895831	2L	1893145	1896372	2	1	+
2L	1892572	1895831	2L	1897029	1900256	2	1	+
2L	1895887	1896449	2L	1896428	1896988	2	1	+
2L	1895887	1896449	2L	1900312	1900872	2	1	+
2L	3146361	3147466	2L	3161445	3162548	2	1	+
2L	3146361	3147466	2L	3162548	3163652	2	1	+
2L	3152461	3152928	2L	3168628	3169094	2	1	+
2L	3152461	3152928	2L	3169104	3169570	2	1	+
2L	3335879	3336019	2L	3357311	3357446	2	1	+
2L	3335879	3336019	2L	3357443	3357579	2	1	+
2L	3542165	3542492	2L	3563796	3564122	2	1	+
2L	3542165	3542492	2L	3564149	3564475	2	1	+
2L	4537343	4537653	2L	4534526	4534831	38	31	+
2L	4537343	4537653	2L	4534828	4535136	38	31	+
2L	4537343	4537653	2L	4535134	4535448	38	31	+
2L	4537343	4537653	2L	4535445	4535754	38	31	+
2L	4537343	4537653	2L	4535751	4536059	38	31	+
2L	4537343	4537653	2L	4536057	4536366	38	31	+
2L	4537343	4537653	2L	4536363	4536672	38	31	+
2L	4537343	4537653	2L	4536669	4536978	38	31	+
2L	4537343	4537653	2L	4536975	4537284	38	31	+
2L	4537343	4537653	2L	4537281	4537589	38	31	+
2L	4537343	4537653	2L	4537587	4537895	38	31	+
2L	4537343	4537653	2L	4537893	4538202	38	31	+
2L	4537343	4537653	2L	4538199	4538509	38	31	+
2L	4537343	4537653	2L	4538505	4538811	38	31	+
2L	4537343	4537653	2L	4538808	4539117	38	31	+
2L	4537343	4537653	2L	4539115	4539424	38	31	+
2L	4537343	4537653	2L	4539421	4539729	38	31	+
2L	4537343	4537653	2L	4539727	4540033	38	31	+
2L	4537343	4537653	2L	4540030	4540339	38	31	+
2L	4537343	4537653	2L	4540336	4540645	38	31	+
2L	4537343	4537653	2L	4540643	4540951	38	31	+
2L	4537343	4537653	2L	4540949	4541257	38	31	+
2L	4537343	4537653	2L	4541255	4541565	38	31	+
2L	4537343	4537653	2L	4541561	4541867	38	31	+
2L	4537343	4537653	2L	4541864	4542170	38	31	+
2L	4537343	4537653	2L	4542167	4542475	38	31	+
2L	4537343	4537653	2L	4542473	4542779	38	31	+
2L	4537343	4537653	2L	4542776	4543085	38	31	+
2L	4537343	4537653	2L	4543082	4543391	38	31	+
2L	4537343	4537653	2L	4543388	4543697	38	31	+
2L	4537343	4537653	2L	4543694	4544003	38	31	+
2L	4537343	4537653	2L	4544000	4544309	38	31	+
2L	4537343	4537653	2L	4544306	4544616	38	31	+
2L	4537343	4537653	2L	4544612	4544921	38	31	+
2L	4537343	4537653	2L	4544918	4545227	38	31	+
2L	4537343	4537653	2L	4545224	4545533	38	31	+
2L	4537343	4537653	2L	4545530	4545839	38	31	+
2L	4537343	4537653	2L	4545836	4546146	38	31	+
2L	4537547	4537653	2L	4534420	4534523	39	32	+
2L	4537547	4537653	2L	4534726	4534831	39	32	+
2L	4537547	4537653	2L	4535032	4535136	39	32	+
2L	4537547	4537653	2L	4535343	4535448	39	32	+
2L	4537547	4537653	2L	4535649	4535754	39	32	+
2L	4537547	4537653	2L	4535955	4536059	39	32	+
2L	4537547	4537653	2L	4536261	4536366	39	32	+
2L	4537547	4537653	2L	4536567	4536672	39	32	+
2L	4537547	4537653	2L	4536873	4536978	39	32	+
2L	4537547	4537653	2L	4537179	4537284	39	32	+
2L	4537547	4537653	2L	4537485	4537589	39	32	+
2L	4537547	4537653	2L	4537791	4537895	39	32	+
2L	4537547	4537653	2L	4538097	4538202	39	32	+
2L	4537547	4537653	2L	4538403	4538509	39	32	+
2L	4537547	4537653	2L	4538710	4538811	39	32	+
2L	4537547	4537653	2L	4539013	4539117	39	32	+
2L	4537547	4537653	2L	4539319	4539424	39	32	+
2L	4537547	4537653	2L	4539625	4539729	39	32	+
2L	4537547	4537653	2L	4539932	4540033	39	32	+
2L	4537547	4537653	2L	4540234	4540339	39	32	+
2L	4537547	4537653	2L	4540541	4540645	39	32	+
2L	4537547	4537653	2L	4540848	4540951	39	32	+
2L	4537547	4537653	2L	4541153	4541257	39	32	+
2L	4537547	4537653	2L	4541459	4541565	39	32	+
2L	4537547	4537653	2L	4541766	4541867	39	32	+
2L	4537547	4537653	2L	4542069	4542170	39	32	+
2L	4537547	4537653	2L	4542371	4542475	39	32	+
2L	4537547	4537653	2L	4542678	4542779	39	32	+
2L	4537547	4537653	2L	4542981	4543085	39	32	+
2L	4537547	4537653	2L	4543286	4543391	39	32	+
2L	4537547	4537653	2L	4543592	4543697	39	32	+
2L	4537547	4537653	2L	4543898	4544003	39	32	+
2L	4537547	4537653	2L	4544204	4544309	39	32	+
2L	4537547	4537653	2L	4544510	4544616	39	32	+
2L	4537547	4537653	2L	4544817	4544921	39	32	+
2L	4537547	4537653	2L	4545122	4545227	39	32	+
2L	4537547	4537653	2L	4545428	4545533	39	32	+
2L	4537547	4537653	2L	4545734	4545839	39	32	+
2L	4537547	4537653	2L	4546040	4546146	39	32	+
2L	4538276	4538501	2L	4534537	4534761	38	31	+
2L	4538276	4538501	2L	4534844	4535067	38	31	+
2L	4538276	4538501	2L	4535150	4535378	38	31	+
2L	4538276	4538501	2L	4535460	4535684	38	31	+
2L	4538276	4538501	2L	4535766	4535990	38	31	+
2L	4538276	4538501	2L	4536072	4536296	38	31	+
2L	4538276	4538501	2L	4536378	4536602	38	31	+
2L	4538276	4538501	2L	4536684	4536908	38	31	+
2L	4538276	4538501	2L	4536990	4537214	38	31	+
2L	4538276	4538501	2L	4537296	4537520	38	31	+
2L	4538276	4538501	2L	4537602	4537826	38	31	+
2L	4538276	4538501	2L	4537908	4538132	38	31	+
2L	4538276	4538501	2L	4538214	4538438	38	31	+
2L	4538276	4538501	2L	4538520	4538744	38	31	+
2L	4538276	4538501	2L	4538824	4539048	38	31	+
2L	4538276	4538501	2L	4539130	4539354	38	31	+
2L	4538276	4538501	2L	4539436	4539660	38	31	+
2L	4538276	4538501	2L	4539742	4539966	38	31	+
2L	4538276	4538501	2L	4540046	4540269	38	31	+
2L	4538276	4538501	2L	4540352	4540576	38	31	+
2L	4538276	4538501	2L	4540658	4540882	38	31	+
2L	4538276	4538501	2L	4540964	4541188	38	31	+
2L	4538276	4538501	2L	4541270	4541494	38	31	+
2L	4538276	4538501	2L	4541576	4541800	38	31	+
2L	4538276	4538501	2L	4541880	4542103	38	31	+
2L	4538276	4538501	2L	4542183	4542406	38	31	+
2L	4538276	4538501	2L	4542488	4542712	38	31	+
2L	4538276	4538501	2L	4542792	4543015	38	31	+
2L	4538276	4538501	2L	4543097	4543321	38	31	+
2L	4538276	4538501	2L	4543404	4543627	38	31	+
2L	4538276	4538501	2L	4543709	4543933	38	31	+
2L	4538276	4538501	2L	4544016	4544239	38	31	+
2L	4538276	4538501	2L	4544322	4544545	38	31	+
2L	4538276	4538501	2L	4544627	4544851	38	31	+
2L	4538276	4538501	2L	4544934	4545157	38	31	+
2L	4538276	4538501	2L	4545240	4545463	38	31	+
2L	4538276	4538501	2L	4545546	4545769	38	31	+
2L	4538276	4538501	2L	4545851	4546075	38	31	+
2L	4538339	4538501	2L	4534602	4534761	36	21	+
2L	4538339	4538501	2L	4534906	4535067	36	21	+
2L	4538339	4538501	2L	4535212	4535378	36	21	+
2L	4538339	4538501	2L	4535523	4535684	36	21	+
2L	4538339	4538501	2L	4536135	4536296	36	21	+
2L	4538339	4538501	2L	4536443	4536602	36	21	+
2L	4538339	4538501	2L	4537055	4537214	36	21	+
2L	4538339	4538501	2L	4537361	4537520	36	21	+
2L	4538339	4538501	2L	4537667	4537826	36	21	+
2L	4538339	4538501	2L	4537973	4538132	36	21	+
2L	4538339	4538501	2L	4538277	4538438	36	21	+
2L	4538339	4538501	2L	4538583	4538744	36	21	+
2L	4538339	4538501	2L	4538888	4539048	36	21	+
2L	4538339	4538501	2L	4539193	4539354	36	21	+
2L	4538339	4538501	2L	4539501	4539660	36	21	+
2L	4538339	4538501	2L	4539805	4539966	36	21	+
2L	4538339	4538501	2L	4540110	4540269	36	21	+
2L	4538339	4538501	2L	4540417	4540576	36	21	+
2L	4538339	4538501	2L	4540721	4540882	36	21	+
2L	4538339	4538501	2L	4541029	4541188	36	21	+
2L	4538339	4538501	2L	4541333	4541494	36	21	+
2L	4538339	4538501	2L	4541639	4541800	36	21	+
2L	4538339	4538501	2L	4541944	4542103	36	21	+
2L	4538339	4538501	2L	4542247	4542406	36	21	+
2L	4538339	4538501	2L	4542553	4542712	36	21	+
2L	4538339	4538501	2L	4542856	4543015	36	21	+
2L	4538339	4538501	2L	4543160	4543321	36	21	+
2L	4538339	4538501	2L	4543468	4543627	36	21	+
2L	4538339	4538501	2L	4543774	4543933	36	21	+
2L	4538339	4538501	2L	4544080	4544239	36	21	+
2L	4538339	4538501	2L	4544386	4544545	36	21	+
2L	4538339	4538501	2L	4544690	4544851	36	21	+
2L	4538339	4538501	2L	4544998	4545157	36	21	+
2L	4538339	4538501	2L	4545304	4545463	36	21	+
2L	4538339	4538501	2L	4545610	4545769	36	21	+
2L	4538339	4538501	2L	4545916	4546075	36	21	+
2L	4538387	4538501	2L	4534648	4534761	30	18	+
2L	4538387	4538501	2L	4535571	4535684	30	18	+
2L	4538387	4538501	2L	4536183	4536296	30	18	+
2L	4538387	4538501	2L	4537407	4537520	30	18	+
2L	4538387	4538501	2L	4537713	4537826	30	18	+
2L	4538387	4538501	2L	4538019	4538132	30	18	+
2L	4538387	4538501	2L	4538325	4538438	30	18	+
2L	4538387	4538501	2L	4538631	4538744	30	18	+
2L	4538387	4538501	2L	4538934	4539048	30	18	+
2L	4538387	4538501	2L	4539241	4539354	30	18	+
2L	4538387	4538501	2L	4539853	4539966	30	18	+
2L	4538387	4538501	2L	4540156	4540269	30	18	+
2L	4538387	4538501	2L	4540463	4540576	30	18	+
2L	4538387	4538501	2L	4540769	4540882	30	18	+
2L	4538387	4538501	2L	4541075	4541188	30	18	+
2L	4538387	4538501	2L	4541381	4541494	30	18	+
2L	4538387	4538501	2L	4541687	4541800	30	18	+
2L	4538387	4538501	2L	4541990	4542103	30	18	+
2L	4538387	4538501	2L	4542293	4542406	30	18	+
2L	4538387	4538501	2L	4542599	4542712	30	18	+
2L	4538387	4538501	2L	4542902	4543015	30	18	+
2L	4538387	4538501	2L	4543208	4543321	30	18	+
2L	4538387	4538501	2L	4543514	4543627	30	18	+
2L	4538387	4538501	2L	4543820	4543933	30	18	+
2L	4538387	4538501	2L	4544126	4544239	30	18	+
2L	4538387	4538501	2L	4544432	4544545	30	18	+
2L	4538387	4538501	2L	4545044	4545157	30	18	+
2L	4538387	4538501	2L	4545350	4545463	30	18	+
2L	4538387	4538501	2L	4545656	4545769	30	18	+
2L	4538387	4538501	2L	4545962	4546075	30	18	+
2L	4538387	4538569	2L	4534648	4534829	35	21	+
2L	4538387	4538569	2L	4534954	4535135	35	21	+
2L	4538387	4538569	2L	4535265	4535446	35	21	+
2L	4538387	4538569	2L	4535571	4535752	35	21	+
2L	4538387	4538569	2L	4536183	4536364	35	21	+
2L	4538387	4538569	2L	4536489	4536670	35	21	+
2L	4538387	4538569	2L	4537407	4537588	35	21	+
2L	4538387	4538569	2L	4537713	4537894	35	21	+
2L	4538387	4538569	2L	4538019	4538200	35	21	+
2L	4538387	4538569	2L	4538325	4538506	35	21	+
2L	4538387	4538569	2L	4538631	4538809	35	21	+
2L	4538387	4538569	2L	4538934	4539116	35	21	+
2L	4538387	4538569	2L	4539241	4539422	35	21	+
2L	4538387	4538569	2L	4539547	4539728	35	21	+
2L	4538387	4538569	2L	4539853	4540031	35	21	+
2L	4538387	4538569	2L	4540156	4540337	35	21	+
2L	4538387	4538569	2L	4540463	4540644	35	21	+
2L	4538387	4538569	2L	4540769	4540950	35	21	+
2L	4538387	4538569	2L	4541075	4541256	35	21	+
2L	4538387	4538569	2L	4541381	4541562	35	21	+
2L	4538387	4538569	2L	4541687	4541865	35	21	+
2L	4538387	4538569	2L	4541990	4542168	35	21	+
2L	4538387	4538569	2L	4542293	4542474	35	21	+
2L	4538387	4538569	2L	4542599	4542777	35	21	+
2L	4538387	4538569	2L	4542902	4543083	35	21	+
2L	4538387	4538569	2L	4543208	4543389	35	21	+
2L	4538387	4538569	2L	4543514	4543695	35	21	+
2L	4538387	4538569	2L	4543820	4544001	35	21	+
2L	4538387	4538569	2L	4544126	4544307	35	21	+
2L	4538387	4538569	2L	4544432	4544613	35	21	+
2L	4538387	4538569	2L	4544738	4544916	35	21	+
2L	4538387	4538569	2L	4545044	4545225	35	21	+
2L	4538387	4538569	2L	4545350	4545531	35	21	+
2L	4538387	4538569	2L	4545656	4545837	35	21	+
2L	4538387	4538569	2L	4545962	4546143	35	21	+
2L	4538614	4538759	2L	4535494	4535637	32	15	+
2L	4538614	4538759	2L	4535800	4535942	32	15	+
2L	4538614	4538759	2L	4536104	4536249	32	15	+
2L	4538614	4538759	2L	4537328	4537473	32	15	+
2L	4538614	4538759	2L	4537636	4537779	32	15	+
2L	4538614	4538759	2L	4537942	4538085	32	15	+
2L	4538614	4538759	2L	4538246	4538391	32	15	+
2L	4538614	4538759	2L	4538552	4538697	32	15	+
2L	4538614	4538759	2L	4538855	4539001	32	15	+
2L	4538614	4538759	2L	4539162	4539306	32	15	+
2L	4538614	4538759	2L	4539468	4539613	32	15	+
2L	4538614	4538759	2L	4539776	4539919	32	15	+
2L	4538614	4538759	2L	4540077	4540221	32	15	+
2L	4538614	4538759	2L	4540384	4540529	32	15	+
2L	4538614	4538759	2L	4540692	4540835	32	15	+
2L	4538614	4538759	2L	4540998	4541141	32	15	+
2L	4538614	4538759	2L	4541304	4541447	32	15	+
2L	4538614	4538759	2L	4541608	4541753	32	15	+
2L	4538614	4538759	2L	4541911	4542056	32	15	+
2L	4538614	4538759	2L	4542214	4542359	32	15	+
2L	4538614	4538759	2L	4542520	4542665	32	15	+
2L	4538614	4538759	2L	4542823	4542968	32	15	+
2L	4538614	4538759	2L	4543129	4543274	32	15	+
2L	4538614	4538759	2L	4543435	4543580	32	15	+
2L	4538614	4538759	2L	4543741	4543886	32	15	+
2L	4538614	4538759	2L	4544047	4544192	32	15	+
2L	4538614	4538759	2L	4544353	4544498	32	15	+
2L	4538614	4538759	2L	4544659	4544804	32	15	+
2L	4538614	4538759	2L	4544965	4545110	32	15	+
2L	4538614	4538759	2L	4545271	4545416	32	15	+
2L	4538614	4538759	2L	4545577	4545722	32	15	+
2L	4538614	4538759	2L	4545885	4546028	32	15	+
2L	4543706	4543937	2L	4534495	4534726	39	32	+
2L	4543706	4543937	2L	4534801	4535030	39	32	+
2L	4543706	4543937	2L	4535107	4535343	39	32	+
2L	4543706	4543937	2L	4535418	4535649	39	32	+
2L	4543706	4543937	2L	4535724	4535953	39	32	+
2L	4543706	4543937	2L	4536030	4536261	39	32	+
2L	4543706	4543937	2L	4536336	4536567	39	32	+
2L	4543706	4543937	2L	4536642	4536871	39	32	+
2L	4543706	4543937	2L	4536948	4537177	39	32	+
2L	4543706	4543937	2L	4537254	4537482	39	32	+
2L	4543706	4543937	2L	4537560	4537791	39	32	+
2L	4543706	4543937	2L	4537866	4538097	39	32	+
2L	4543706	4543937	2L	4538172	4538403	39	32	+
2L	4543706	4543937	2L	4538478	4538708	39	32	+
2L	4543706	4543937	2L	4538782	4539010	39	32	+
2L	4543706	4543937	2L	4539088	4539316	39	32	+
2L	4543706	4543937	2L	4539394	4539622	39	32	+
2L	4543706	4543937	2L	4539700	4539930	39	32	+
2L	4543706	4543937	2L	4540004	4540231	39	32	+
2L	4543706	4543937	2L	4540309	4540538	39	32	+
2L	4543706	4543937	2L	4540616	4540846	39	32	+
2L	4543706	4543937	2L	4540922	4541153	39	32	+
2L	4543706	4543937	2L	4541228	4541459	39	32	+
2L	4543706	4543937	2L	4541534	4541764	39	32	+
2L	4543706	4543937	2L	4541838	4542067	39	32	+
2L	4543706	4543937	2L	4542141	4542368	39	32	+
2L	4543706	4543937	2L	4542446	4542676	39	32	+
2L	4543706	4543937	2L	4542750	4542979	39	32	+
2L	4543706	4543937	2L	4543055	4543286	39	32	+
2L	4543706	4543937	2L	4543361	4543592	39	32	+
2L	4543706	4543937	2L	4543667	4543895	39	32	+
2L	4543706	4543937	2L	4543973	4544201	39	32	+
2L	4543706	4543937	2L	4544279	4544510	39	32	+
2L	4543706	4543937	2L	4544585	4544815	39	32	+
2L	4543706	4543937	2L	4544891	4545119	39	32	+
2L	4543706	4543937	2L	4545197	4545425	39	32	+
2L	4543706	4543937	2L	4545503	4545731	39	32	+
2L	4543706	4543937	2L	4545809	4546040	39	32	+
2L	4543706	4543937	2L	4546115	4546332	39	32	+
2L	4543936	4544084	2L	4534419	4534566	39	32	+
2L	4543936	4544084	2L	4534725	4534872	39	32	+
2L	4543936	4544084	2L	4535032	4535178	39	32	+
2L	4543936	4544084	2L	4535342	4535489	39	32	+
2L	4543936	4544084	2L	4535648	4535795	39	32	+
2L	4543936	4544084	2L	4535955	4536101	39	32	+
2L	4543936	4544084	2L	4536260	4536407	39	32	+
2L	4543936	4544084	2L	4536566	4536713	39	32	+
2L	4543936	4544084	2L	4536873	4537019	39	32	+
2L	4543936	4544084	2L	4537179	4537325	39	32	+
2L	4543936	4544084	2L	4537484	4537632	39	32	+
2L	4543936	4544084	2L	4537790	4537938	39	32	+
2L	4543936	4544084	2L	4538096	4538243	39	32	+
2L	4543936	4544084	2L	4538402	4538549	39	32	+
2L	4543936	4544084	2L	4538710	4538852	39	32	+
2L	4543936	4544084	2L	4539012	4539159	39	32	+
2L	4543936	4544084	2L	4539318	4539465	39	32	+
2L	4543936	4544084	2L	4539624	4539771	39	32	+
2L	4543936	4544084	2L	4539932	4540074	39	32	+
2L	4543936	4544084	2L	4540233	4540381	39	32	+
2L	4543936	4544084	2L	4540540	4540687	39	32	+
2L	4543936	4544084	2L	4540848	4540994	39	32	+
2L	4543936	4544084	2L	4541152	4541299	39	32	+
2L	4543936	4544084	2L	4541458	4541605	39	32	+
2L	4543936	4544084	2L	4541766	4541908	39	32	+
2L	4543936	4544084	2L	4542069	4542211	39	32	+
2L	4543936	4544084	2L	4542370	4542517	39	32	+
2L	4543936	4544084	2L	4542678	4542820	39	32	+
2L	4543936	4544084	2L	4542981	4543126	39	32	+
2L	4543936	4544084	2L	4543285	4543432	39	32	+
2L	4543936	4544084	2L	4543591	4543738	39	32	+
2L	4543936	4544084	2L	4543897	4544044	39	32	+
2L	4543936	4544084	2L	4544203	4544350	39	32	+
2L	4543936	4544084	2L	4544509	4544656	39	32	+
2L	4543936	4544084	2L	4544817	4544962	39	32	+
2L	4543936	4544084	2L	4545121	4545268	39	32	+
2L	4543936	4544084	2L	4545427	4545574	39	32	+
2L	4543936	4544084	2L	4545733	4545881	39	32	+
2L	4543936	4544084	2L	4546039	4546186	39	32	+
2L	4543974	4544084	2L	4534457	4534566	28	10	+
2L	4543974	4544084	2L	4534763	4534872	28	10	+
2L	4543974	4544084	2L	4535070	4535178	28	10	+
2L	4543974	4544084	2L	4535381	4535489	28	10	+
2L	4543974	4544084	2L	4535687	4535795	28	10	+
2L	4543974	4544084	2L	4535993	4536101	28	10	+
2L	4543974	4544084	2L	4537523	4537632	28	10	+
2L	4543974	4544084	2L	4537829	4537938	28	10	+
2L	4543974	4544084	2L	4538135	4538243	28	10	+
2L	4543974	4544084	2L	4538746	4538852	28	10	+
2L	4543974	4544084	2L	4539050	4539159	28	10	+
2L	4543974	4544084	2L	4539662	4539771	28	10	+
2L	4543974	4544084	2L	4539968	4540074	28	10	+
2L	4543974	4544084	2L	4540578	4540687	28	10	+
2L	4543974	4544084	2L	4540885	4540994	28	10	+
2L	4543974	4544084	2L	4541191	4541299	28	10	+
2L	4543974	4544084	2L	4541802	4541908	28	10	+
2L	4543974	4544084	2L	4542105	4542211	28	10	+
2L	4543974	4544084	2L	4542409	4542517	28	10	+
2L	4543974	4544084	2L	4542714	4542820	28	10	+
2L	4543974	4544084	2L	4543018	4543126	28	10	+
2L	4543974	4544084	2L	4543324	4543432	28	10	+
2L	4543974	4544084	2L	4543935	4544044	28	10	+
2L	4543974	4544084	2L	4544241	4544350	28	10	+
2L	4543974	4544084	2L	4544853	4544962	28	10	+
2L	4543974	4544084	2L	4545159	4545268	28	10	+
2L	4543974	4544084	2L	4545465	4545574	28	10	+
2L	4543974	4544084	2L	4545772	4545881	28	10	+
2L	4543975	4544084	2L	4534458	4534566	28	10	+
2L	4543975	4544084	2L	4534764	4534872	28	10	+
2L	4543975	4544084	2L	4535070	4535178	28	10	+
2L	4543975	4544084	2L	4535381	4535489	28	10	+
2L	4543975	4544084	2L	4535687	4535795	28	10	+
2L	4543975	4544084	2L	4535993	4536101	28	10	+
2L	4543975	4544084	2L	4537523	4537632	28	10	+
2L	4543975	4544084	2L	4537829	4537938	28	10	+
2L	4543975	4544084	2L	4538135	4538243	28	10	+
2L	4543975	4544084	2L	4538747	4538852	28	10	+
2L	4543975	4544084	2L	4539051	4539159	28	10	+
2L	4543975	4544084	2L	4539663	4539771	28	10	+
2L	4543975	4544084	2L	4539969	4540074	28	10	+
2L	4543975	4544084	2L	4540579	4540687	28	10	+
2L	4543975	4544084	2L	4540885	4540994	28	10	+
2L	4543975	4544084	2L	4541191	4541299	28	10	+
2L	4543975	4544084	2L	4541803	4541908	28	10	+
2L	4543975	4544084	2L	4542106	4542211	28	10	+
2L	4543975	4544084	2L	4542409	4542517	28	10	+
2L	4543975	4544084	2L	4542715	4542820	28	10	+
2L	4543975	4544084	2L	4543018	4543126	28	10	+
2L	4543975	4544084	2L	4543324	4543432	28	10	+
2L	4543975	4544084	2L	4543936	4544044	28	10	+
2L	4543975	4544084	2L	4544242	4544350	28	10	+
2L	4543975	4544084	2L	4544854	4544962	28	10	+
2L	4543975	4544084	2L	4545160	4545268	28	10	+
2L	4543975	4544084	2L	4545466	4545574	28	10	+
2L	4543975	4544084	2L	4545772	4545881	28	10	+
2L	4543975	4544116	2L	4534458	4534598	36	23	+
2L	4543975	4544116	2L	4534764	4534900	36	23	+
2L	4543975	4544116	2L	4535070	4535206	36	23	+
2L	4543975	4544116	2L	4535381	4535517	36	23	+
2L	4543975	4544116	2L	4535687	4535823	36	23	+
2L	4543975	4544116	2L	4535993	4536129	36	23	+
2L	4543975	4544116	2L	4536299	4536439	36	23	+
2L	4543975	4544116	2L	4536605	4536745	36	23	+
2L	4543975	4544116	2L	4536911	4537051	36	23	+
2L	4543975	4544116	2L	4537523	4537663	36	23	+
2L	4543975	4544116	2L	4537829	4537969	36	23	+
2L	4543975	4544116	2L	4538135	4538271	36	23	+
2L	4543975	4544116	2L	4538441	4538577	36	23	+
2L	4543975	4544116	2L	4538747	4538884	36	23	+
2L	4543975	4544116	2L	4539051	4539187	36	23	+
2L	4543975	4544116	2L	4539357	4539497	36	23	+
2L	4543975	4544116	2L	4539663	4539799	36	23	+
2L	4543975	4544116	2L	4539969	4540106	36	23	+
2L	4543975	4544116	2L	4540272	4540413	36	23	+
2L	4543975	4544116	2L	4540579	4540715	36	23	+
2L	4543975	4544116	2L	4540885	4541025	36	23	+
2L	4543975	4544116	2L	4541191	4541327	36	23	+
2L	4543975	4544116	2L	4541497	4541633	36	23	+
2L	4543975	4544116	2L	4541803	4541940	36	23	+
2L	4543975	4544116	2L	4542106	4542243	36	23	+
2L	4543975	4544116	2L	4542409	4542549	36	23	+
2L	4543975	4544116	2L	4542715	4542852	36	23	+
2L	4543975	4544116	2L	4543018	4543154	36	23	+
2L	4543975	4544116	2L	4543324	4543464	36	23	+
2L	4543975	4544116	2L	4543630	4543770	36	23	+
2L	4543975	4544116	2L	4543936	4544076	36	23	+
2L	4543975	4544116	2L	4544242	4544382	36	23	+
2L	4543975	4544116	2L	4544854	4544994	36	23	+
2L	4543975	4544116	2L	4545160	4545300	36	23	+
2L	4543975	4544116	2L	4545466	4545606	36	23	+
2L	4543975	4544116	2L	4545772	4545912	36	23	+
2L	4638500	4638617	2L	4644452	4644568	10	9	+
2L	4638500	4638617	2L	4644633	4644745	10	9	+
2L	4638500	4638617	2L	4644806	4644922	10	9	+
2L	4638500	4638617	2L	4644983	4645099	10	9	+
2L	4638500	4638617	2L	4645164	4645276	10	9	+
2L	4638500	4638617	2L	4645337	4645453	10	9	+
2L	4638500	4638617	2L	4645514	4645630	10	9	+
2L	4638500	4638617	2L	4645691	4645808	10	9	+
2L	4638500	4638617	2L	4645788	4645901	10	9	+
2L	4638500	4638617	2L	4646045	4646161	10	9	+
2L	4940648	4940778	2L	4938162	4938289	53	40	+
2L	4940648	4940778	2L	4938207	4938337	53	40	+
2L	4940648	4940778	2L	4938255	4938385	53	40	+
2L	4940648	4940778	2L	4938303	4938481	53	40	+
2L	4940648	4940778	2L	4938495	4938673	53	40	+
2L	4940648	4940778	2L	4938591	4938721	53	40	+
2L	4940648	4940778	2L	4938639	4938769	53	40	+
2L	4940648	4940778	2L	4938687	4938817	53	40	+
2L	4940648	4940778	2L	4938735	4938865	53	40	+
2L	4940648	4940778	2L	4938783	4938913	53	40	+
2L	4940648	4940778	2L	4938831	4938961	53	40	+
2L	4940648	4940778	2L	4938879	4939009	53	40	+
2L	4940648	4940778	2L	4938927	4939057	53	40	+
2L	4940648	4940778	2L	4938975	4939104	53	40	+
2L	4940648	4940778	2L	4939023	4939153	53	40	+
2L	4940648	4940778	2L	4939071	4939201	53	40	+
2L	4940648	4940778	2L	4939119	4939249	53	40	+
2L	4940648	4940778	2L	4939167	4939297	53	40	+
2L	4940648	4940778	2L	4939215	4939345	53	40	+
2L	4940648	4940778	2L	4939263	4939393	53	40	+
2L	4940648	4940778	2L	4939311	4939441	53	40	+
2L	4940648	4940778	2L	4939359	4939489	53	40	+
2L	4940648	4940778	2L	4939407	4939537	53	40	+
2L	4940648	4940778	2L	4939455	4939585	53	40	+
2L	4940648	4940778	2L	4939503	4939633	53	40	+
2L	4940648	4940778	2L	4939551	4939681	53	40	+
2L	4940648	4940778	2L	4939599	4939729	53	40	+
2L	4940648	4940778	2L	4939647	4939777	53	40	+
2L	4940648	4940778	2L	4939695	4939825	53	40	+
2L	4940648	4940778	2L	4939743	4939873	53	40	+
2L	4940648	4940778	2L	4939791	4939921	53	40	+
2L	4940648	4940778	2L	4939839	4939969	53	40	+
2L	4940648	4940778	2L	4939887	4940017	53	40	+
2L	4940648	4940778	2L	4939935	4940065	53	40	+
2L	4940648	4940778	2L	4939983	4940113	53	40	+
2L	4940648	4940778	2L	4940031	4940161	53	40	+
2L	4940648	4940778	2L	4940079	4940209	53	40	+
2L	4940648	4940778	2L	4940127	4940257	53	40	+
2L	4940648	4940778	2L	4940175	4940305	53	40	+
2L	4940648	4940778	2L	4940223	4940353	53	40	+
2L	4940648	4940778	2L	4940271	4940401	53	40	+
2L	4940648	4940778	2L	4940319	4940449	53	40	+
2L	4940648	4940778	2L	4940367	4940494	53	40	+
2L	4940648	4940778	2L	4940415	4940545	53	40	+
2L	4940648	4940778	2L	4940463	4940593	53	40	+
2L	4940648	4940778	2L	4940511	4940640	53	40	+
2L	4940648	4940778	2L	4940559	4940687	53	40	+
2L	4940648	4940778	2L	4940607	4940734	53	40	+
2L	4940648	4940778	2L	4940655	4940785	53	40	+
2L	4940648	4940778	2L	4940703	4940833	53	40	+
2L	4940648	4940778	2L	4940751	4940880	53	40	+
2L	4940648	4940778	2L	4940799	4940929	53	40	+
2L	4940648	4940778	2L	4940847	4940976	53	40	+
2L	4942183	4942289	2L	4938158	4938264	45	32	+
2L	4942183	4942289	2L	4938207	4938312	45	32	+
2L	4942183	4942289	2L	4938255	4938360	45	32	+
2L	4942183	4942289	2L	4938303	4938408	45	32	+
2L	4942183	4942289	2L	4938350	4938504	45	32	+
2L	4942183	4942289	2L	4938495	4938648	45	32	+
2L	4942183	4942289	2L	4938590	4938696	45	32	+
2L	4942183	4942289	2L	4938639	4938744	45	32	+
2L	4942183	4942289	2L	4938687	4938792	45	32	+
2L	4942183	4942289	2L	4938735	4938840	45	32	+
2L	4942183	4942289	2L	4938831	4938936	45	32	+
2L	4942183	4942289	2L	4938927	4939032	45	32	+
2L	4942183	4942289	2L	4938975	4939128	45	32	+
2L	4942183	4942289	2L	4939070	4939224	45	32	+
2L	4942183	4942289	2L	4939166	4939272	45	32	+
2L	4942183	4942289	2L	4939215	4939320	45	32	+
2L	4942183	4942289	2L	4939263	4939368	45	32	+
2L	4942183	4942289	2L	4939311	4939416	45	32	+
2L	4942183	4942289	2L	4939359	4939464	45	32	+
2L	4942183	4942289	2L	4939407	4939512	45	32	+
2L	4942183	4942289	2L	4939455	4939560	45	32	+
2L	4942183	4942289	2L	4939503	4939608	45	32	+
2L	4942183	4942289	2L	4939551	4939656	45	32	+
2L	4942183	4942289	2L	4939599	4939704	45	32	+
2L	4942183	4942289	2L	4939647	4939752	45	32	+
2L	4942183	4942289	2L	4939695	4939800	45	32	+
2L	4942183	4942289	2L	4939743	4939848	45	32	+
2L	4942183	4942289	2L	4939791	4939896	45	32	+
2L	4942183	4942289	2L	4939839	4939944	45	32	+
2L	4942183	4942289	2L	4939887	4939992	45	32	+
2L	4942183	4942289	2L	4939935	4940040	45	32	+
2L	4942183	4942289	2L	4939983	4940088	45	32	+
2L	4942183	4942289	2L	4940031	4940136	45	32	+
2L	4942183	4942289	2L	4940079	4940184	45	32	+
2L	4942183	4942289	2L	4940127	4940232	45	32	+
2L	4942183	4942289	2L	4940175	4940280	45	32	+
2L	4942183	4942289	2L	4940223	4940328	45	32	+
2L	4942183	4942289	2L	4940415	4940568	45	32	+
2L	4942183	4942289	2L	4940510	4940615	45	32	+
2L	4942183	4942289	2L	4940559	4940712	45	32	+
2L	4942183	4942289	2L	4940655	4940760	45	32	+
2L	4942183	4942289	2L	4940703	4940808	45	32	+
2L	4942183	4942289	2L	4940750	4940856	45	32	+
2L	4942183	4942289	2L	4940799	4940904	45	32	+
2L	4942183	4942289	2L	4940847	4940952	45	32	+
2L	4942184	4942289	2L	4938162	4938264	44	32	+
2L	4942184	4942289	2L	4938255	4938360	44	32	+
2L	4942184	4942289	2L	4938303	4938408	44	32	+
2L	4942184	4942289	2L	4938351	4938504	44	32	+
2L	4942184	4942289	2L	4938591	4938696	44	32	+
2L	4942184	4942289	2L	4938639	4938744	44	32	+
2L	4942184	4942289	2L	4938687	4938792	44	32	+
2L	4942184	4942289	2L	4938735	4938840	44	32	+
2L	4942184	4942289	2L	4938831	4938936	44	32	+
2L	4942184	4942289	2L	4938879	4938984	44	32	+
2L	4942184	4942289	2L	4938927	4939032	44	32	+
2L	4942184	4942289	2L	4939023	4939128	44	32	+
2L	4942184	4942289	2L	4939071	4939224	44	32	+
2L	4942184	4942289	2L	4939167	4939272	44	32	+
2L	4942184	4942289	2L	4939215	4939320	44	32	+
2L	4942184	4942289	2L	4939263	4939368	44	32	+
2L	4942184	4942289	2L	4939311	4939416	44	32	+
2L	4942184	4942289	2L	4939359	4939464	44	32	+
2L	4942184	4942289	2L	4939407	4939512	44	32	+
2L	4942184	4942289	2L	4939455	4939560	44	32	+
2L	4942184	4942289	2L	4939503	4939608	44	32	+
2L	4942184	4942289	2L	4939551	4939656	44	32	+
2L	4942184	4942289	2L	4939599	4939704	44	32	+
2L	4942184	4942289	2L	4939647	4939752	44	32	+
2L	4942184	4942289	2L	4939695	4939800	44	32	+
2L	4942184	4942289	2L	4939743	4939848	44	32	+
2L	4942184	4942289	2L	4939791	4939896	44	32	+
2L	4942184	4942289	2L	4939839	4939944	44	32	+
2L	4942184	4942289	2L	4939887	4939992	44	32	+
2L	4942184	4942289	2L	4939935	4940040	44	32	+
2L	4942184	4942289	2L	4939983	4940088	44	32	+
2L	4942184	4942289	2L	4940031	4940136	44	32	+
2L	4942184	4942289	2L	4940079	4940184	44	32	+
2L	4942184	4942289	2L	4940127	4940232	44	32	+
2L	4942184	4942289	2L	4940175	4940280	44	32	+
2L	4942184	4942289	2L	4940223	4940328	44	32	+
2L	4942184	4942289	2L	4940415	4940568	44	32	+
2L	4942184	4942289	2L	4940511	4940615	44	32	+
2L	4942184	4942289	2L	4940607	4940712	44	32	+
2L	4942184	4942289	2L	4940655	4940760	44	32	+
2L	4942184	4942289	2L	4940703	4940808	44	32	+
2L	4942184	4942289	2L	4940751	4940856	44	32	+
2L	4942184	4942289	2L	4940799	4940904	44	32	+
2L	4942184	4942289	2L	4940847	4940952	44	32	+
2L	4942184	4942316	2L	4938162	4938291	50	42	+
2L	4942184	4942316	2L	4938207	4938339	50	42	+
2L	4942184	4942316	2L	4938303	4938435	50	42	+
2L	4942184	4942316	2L	4938351	4938483	50	42	+
2L	4942184	4942316	2L	4938399	4938528	50	42	+
2L	4942184	4942316	2L	4938495	4938624	50	42	+
2L	4942184	4942316	2L	4938591	4938723	50	42	+
2L	4942184	4942316	2L	4938639	4938771	50	42	+
2L	4942184	4942316	2L	4938687	4938819	50	42	+
2L	4942184	4942316	2L	4938735	4938866	50	42	+
2L	4942184	4942316	2L	4938783	4938915	50	42	+
2L	4942184	4942316	2L	4938879	4939011	50	42	+
2L	4942184	4942316	2L	4938927	4939059	50	42	+
2L	4942184	4942316	2L	4938975	4939104	50	42	+
2L	4942184	4942316	2L	4939023	4939155	50	42	+
2L	4942184	4942316	2L	4939119	4939251	50	42	+
2L	4942184	4942316	2L	4939167	4939299	50	42	+
2L	4942184	4942316	2L	4939215	4939347	50	42	+
2L	4942184	4942316	2L	4939263	4939395	50	42	+
2L	4942184	4942316	2L	4939311	4939443	50	42	+
2L	4942184	4942316	2L	4939359	4939491	50	42	+
2L	4942184	4942316	2L	4939407	4939539	50	42	+
2L	4942184	4942316	2L	4939455	4939587	50	42	+
2L	4942184	4942316	2L	4939503	4939635	50	42	+
2L	4942184	4942316	2L	4939551	4939683	50	42	+
2L	4942184	4942316	2L	4939599	4939731	50	42	+
2L	4942184	4942316	2L	4939647	4939779	50	42	+
2L	4942184	4942316	2L	4939695	4939827	50	42	+
2L	4942184	4942316	2L	4939743	4939875	50	42	+
2L	4942184	4942316	2L	4939791	4939923	50	42	+
2L	4942184	4942316	2L	4939839	4939971	50	42	+
2L	4942184	4942316	2L	4939887	4940019	50	42	+
2L	4942184	4942316	2L	4939935	4940067	50	42	+
2L	4942184	4942316	2L	4939983	4940115	50	42	+
2L	4942184	4942316	2L	4940031	4940163	50	42	+
2L	4942184	4942316	2L	4940079	4940211	50	42	+
2L	4942184	4942316	2L	4940127	4940259	50	42	+
2L	4942184	4942316	2L	4940175	4940307	50	42	+
2L	4942184	4942316	2L	4940223	4940355	50	42	+
2L	4942184	4942316	2L	4940271	4940403	50	42	+
2L	4942184	4942316	2L	4940319	4940451	50	42	+
2L	4942184	4942316	2L	4940367	4940498	50	42	+
2L	4942184	4942316	2L	4940415	4940547	50	42	+
2L	4942184	4942316	2L	4940463	4940595	50	42	+
2L	4942184	4942316	2L	4940511	4940640	50	42	+
2L	4942184	4942316	2L	4940607	4940739	50	42	+
2L	4942184	4942316	2L	4940655	4940787	50	42	+
2L	4942184	4942316	2L	4940703	4940835	50	42	+
2L	4942184	4942316	2L	4940751	4940880	50	42	+
2L	4942184	4942316	2L	4940847	4940976	50	42	+
2L	5180070	5180346	2L	5173344	5173619	20	12	+
2L	5180070	5180346	2L	5173668	5173943	20	12	+
2L	5180070	5180346	2L	5173992	5174267	20	12	+
2L	5180070	5180346	2L	5174316	5174591	20	12	+
2L	5180070	5180346	2L	5174640	5174915	20	12	+
2L	5180070	5180346	2L	5174964	5175239	20	12	+
2L	5180070	5180346	2L	5175288	5175563	20	12	+
2L	5180070	5180346	2L	5175612	5175887	20	12	+
2L	5180070	5180346	2L	5175936	5176211	20	12	+
2L	5180070	5180346	2L	5176260	5176535	20	12	+
2L	5180070	5180346	2L	5176584	5176859	20	12	+
2L	5180070	5180346	2L	5176908	5177184	20	12	+
2L	5180070	5180346	2L	5177235	5177507	20	12	+
2L	5180070	5180346	2L	5177556	5177831	20	12	+
2L	5180070	5180346	2L	5177880	5178155	20	12	+
2L	5180070	5180346	2L	5178204	5178479	20	12	+
2L	5180070	5180346	2L	5178528	5178803	20	12	+
2L	5180070	5180346	2L	5178852	5179127	20	12	+
2L	5180070	5180346	2L	5179176	5179451	20	12	+
2L	5180070	5180346	2L	5179500	5179775	20	12	+
2L	5180680	5180981	2L	5173630	5173930	19	11	+
2L	5180680	5180981	2L	5173954	5174254	19	11	+
2L	5180680	5180981	2L	5174278	5174579	19	11	+
2L	5180680	5180981	2L	5174602	5174902	19	11	+
2L	5180680	5180981	2L	5174926	5175226	19	11	+
2L	5180680	5180981	2L	5175250	5175550	19	11	+
2L	5180680	5180981	2L	5175574	5175874	19	11	+
2L	5180680	5180981	2L	5175898	5176198	19	11	+
2L	5180680	5180981	2L	5176222	5176522	19	11	+
2L	5180680	5180981	2L	5176546	5176847	19	11	+
2L	5180680	5180981	2L	5176870	5177171	19	11	+
2L	5180680	5180981	2L	5177196	5177495	19	11	+
2L	5180680	5180981	2L	5177518	5177819	19	11	+
2L	5180680	5180981	2L	5177844	5178143	19	11	+
2L	5180680	5180981	2L	5178168	5178467	19	11	+
2L	5180680	5180981	2L	5178492	5178791	19	11	+
2L	5180680	5180981	2L	5178816	5179115	19	11	+
2L	5180680	5180981	2L	5179140	5179439	19	11	+
2L	5180680	5180981	2L	5179464	5179762	19	11	+
2L	5182665	5182777	2L	5173347	5173459	20	12	+
2L	5182665	5182777	2L	5173671	5173783	20	12	+
2L	5182665	5182777	2L	5173995	5174107	20	12	+
2L	5182665	5182777	2L	5174319	5174431	20	12	+
2L	5182665	5182777	2L	5174643	5174755	20	12	+
2L	5182665	5182777	2L	5174967	5175079	20	12	+
2L	5182665	5182777	2L	5175291	5175403	20	12	+
2L	5182665	5182777	2L	5175615	5175727	20	12	+
2L	5182665	5182777	2L	5175939	5176051	20	12	+
2L	5182665	5182777	2L	5176263	5176375	20	12	+
2L	5182665	5182777	2L	5176587	5176699	20	12	+
2L	5182665	5182777	2L	5176911	5177023	20	12	+
2L	5182665	5182777	2L	5177235	5177346	20	12	+
2L	5182665	5182777	2L	5177559	5177671	20	12	+
2L	5182665	5182777	2L	5177883	5177994	20	12	+
2L	5182665	5182777	2L	5178207	5178318	20	12	+
2L	5182665	5182777	2L	5178531	5178642	20	12	+
2L	5182665	5182777	2L	5178855	5178966	20	12	+
2L	5182665	5182777	2L	5179179	5179290	20	12	+
2L	5182665	5182777	2L	5179503	5179614	20	12	+
2L	5182665	5182856	2L	5173347	5173538	20	12	+
2L	5182665	5182856	2L	5173671	5173862	20	12	+
2L	5182665	5182856	2L	5173995	5174186	20	12	+
2L	5182665	5182856	2L	5174319	5174510	20	12	+
2L	5182665	5182856	2L	5174643	5174834	20	12	+
2L	5182665	5182856	2L	5174967	5175158	20	12	+
2L	5182665	5182856	2L	5175291	5175482	20	12	+
2L	5182665	5182856	2L	5175615	5175806	20	12	+
2L	5182665	5182856	2L	5175939	5176130	20	12	+
2L	5182665	5182856	2L	5176263	5176454	20	12	+
2L	5182665	5182856	2L	5176587	5176776	20	12	+
2L	5182665	5182856	2L	5176911	5177101	20	12	+
2L	5182665	5182856	2L	5177235	5177426	20	12	+
2L	5182665	5182856	2L	5177559	5177749	20	12	+
2L	5182665	5182856	2L	5177883	5178072	20	12	+
2L	5182665	5182856	2L	5178207	5178396	20	12	+
2L	5182665	5182856	2L	5178531	5178720	20	12	+
2L	5182665	5182856	2L	5178855	5179044	20	12	+
2L	5182665	5182856	2L	5179179	5179368	20	12	+
2L	5182665	5182856	2L	5179503	5179694	20	12	+
2L	5182707	5182856	2L	5173390	5173538	20	12	+
2L	5182707	5182856	2L	5173714	5173862	20	12	+
2L	5182707	5182856	2L	5174038	5174186	20	12	+
2L	5182707	5182856	2L	5174362	5174510	20	12	+
2L	5182707	5182856	2L	5174685	5174834	20	12	+
2L	5182707	5182856	2L	5175010	5175158	20	12	+
2L	5182707	5182856	2L	5175333	5175482	20	12	+
2L	5182707	5182856	2L	5175658	5175806	20	12	+
2L	5182707	5182856	2L	5175982	5176130	20	12	+
2L	5182707	5182856	2L	5176306	5176454	20	12	+
2L	5182707	5182856	2L	5176629	5176776	20	12	+
2L	5182707	5182856	2L	5176953	5177101	20	12	+
2L	5182707	5182856	2L	5177277	5177426	20	12	+
2L	5182707	5182856	2L	5177601	5177749	20	12	+
2L	5182707	5182856	2L	5177926	5178072	20	12	+
2L	5182707	5182856	2L	5178250	5178396	20	12	+
2L	5182707	5182856	2L	5178574	5178720	20	12	+
2L	5182707	5182856	2L	5178898	5179044	20	12	+
2L	5182707	5182856	2L	5179222	5179368	20	12	+
2L	5182707	5182856	2L	5179546	5179694	20	12	+
2L	5182939	5183105	2L	5173621	5173787	19	11	+
2L	5182939	5183105	2L	5173945	5174111	19	11	+
2L	5182939	5183105	2L	5174269	5174434	19	11	+
2L	5182939	5183105	2L	5174593	5174759	19	11	+
2L	5182939	5183105	2L	5174917	5175083	19	11	+
2L	5182939	5183105	2L	5175241	5175407	19	11	+
2L	5182939	5183105	2L	5175565	5175731	19	11	+
2L	5182939	5183105	2L	5175889	5176055	19	11	+
2L	5182939	5183105	2L	5176213	5176379	19	11	+
2L	5182939	5183105	2L	5176537	5176703	19	11	+
2L	5182939	5183105	2L	5176861	5177026	19	11	+
2L	5182939	5183105	2L	5177185	5177351	19	11	+
2L	5182939	5183105	2L	5177509	5177674	19	11	+
2L	5182939	5183105	2L	5177833	5177999	19	11	+
2L	5182939	5183105	2L	5178157	5178323	19	11	+
2L	5182939	5183105	2L	5178481	5178647	19	11	+
2L	5182939	5183105	2L	5178805	5178971	19	11	+
2L	5182939	5183105	2L	5179129	5179295	19	11	+
2L	5182939	5183105	2L	5179453	5179619	19	11	+
2L	5182939	5183129	2L	5173621	5173810	19	11	+
2L	5182939	5183129	2L	5173945	5174134	19	11	+
2L	5182939	5183129	2L	5174269	5174458	19	11	+
2L	5182939	5183129	2L	5174593	5174782	19	11	+
2L	5182939	5183129	2L	5174917	5175106	19	11	+
2L	5182939	5183129	2L	5175241	5175430	19	11	+
2L	5182939	5183129	2L	5175565	5175754	19	11	+
2L	5182939	5183129	2L	5175889	5176078	19	11	+
2L	5182939	5183129	2L	5176213	5176402	19	11	+
2L	5182939	5183129	2L	5176537	5176726	19	11	+
2L	5182939	5183129	2L	5176861	5177051	19	11	+
2L	5182939	5183129	2L	5177185	5177375	19	11	+
2L	5182939	5183129	2L	5177509	5177699	19	11	+
2L	5182939	5183129	2L	5177833	5178023	19	11	+
2L	5182939	5183129	2L	5178157	5178347	19	11	+
2L	5182939	5183129	2L	5178481	5178671	19	11	+
2L	5182939	5183129	2L	5178805	5178995	19	11	+
2L	5182939	5183129	2L	5179129	5179319	19	11	+
2L	5182939	5183129	2L	5179453	5179643	19	11	+
2L	5183310	5183762	2L	5173344	5173795	19	12	+
2L	5183310	5183762	2L	5173668	5174120	19	12	+
2L	5183310	5183762	2L	5173992	5174444	19	12	+
2L	5183310	5183762	2L	5174316	5174768	19	12	+
2L	5183310	5183762	2L	5174640	5175091	19	12	+
2L	5183310	5183762	2L	5174964	5175415	19	12	+
2L	5183310	5183762	2L	5175288	5175740	19	12	+
2L	5183310	5183762	2L	5175612	5176063	19	12	+
2L	5183310	5183762	2L	5175936	5176388	19	12	+
2L	5183310	5183762	2L	5176260	5176712	19	12	+
2L	5183310	5183762	2L	5176584	5177036	19	12	+
2L	5183310	5183762	2L	5176908	5177360	19	12	+
2L	5183310	5183762	2L	5177235	5177684	19	12	+
2L	5183310	5183762	2L	5177556	5178008	19	12	+
2L	5183310	5183762	2L	5177880	5178331	19	12	+
2L	5183310	5183762	2L	5178204	5178655	19	12	+
2L	5183310	5183762	2L	5178528	5178979	19	12	+
2L	5183310	5183762	2L	5178852	5179303	19	12	+
2L	5183310	5183762	2L	5179176	5179628	19	12	+
2L	5183490	5183762	2L	5173524	5173795	19	11	+
2L	5183490	5183762	2L	5173848	5174120	19	11	+
2L	5183490	5183762	2L	5174172	5174444	19	11	+
2L	5183490	5183762	2L	5174496	5174768	19	11	+
2L	5183490	5183762	2L	5174820	5175091	19	11	+
2L	5183490	5183762	2L	5175144	5175415	19	11	+
2L	5183490	5183762	2L	5175468	5175740	19	11	+
2L	5183490	5183762	2L	5175792	5176063	19	11	+
2L	5183490	5183762	2L	5176116	5176388	19	11	+
2L	5183490	5183762	2L	5176440	5176712	19	11	+
2L	5183490	5183762	2L	5176764	5177036	19	11	+
2L	5183490	5183762	2L	5177088	5177360	19	11	+
2L	5183490	5183762	2L	5177412	5177684	19	11	+
2L	5183490	5183762	2L	5177736	5178008	19	11	+
2L	5183490	5183762	2L	5178060	5178331	19	11	+
2L	5183490	5183762	2L	5178384	5178655	19	11	+
2L	5183490	5183762	2L	5178708	5178979	19	11	+
2L	5183490	5183762	2L	5179032	5179303	19	11	+
2L	5183490	5183762	2L	5179356	5179628	19	11	+
2L	5183494	5183762	2L	5173528	5173795	19	11	+
2L	5183494	5183762	2L	5173852	5174120	19	11	+
2L	5183494	5183762	2L	5174176	5174444	19	11	+
2L	5183494	5183762	2L	5174500	5174768	19	11	+
2L	5183494	5183762	2L	5174824	5175091	19	11	+
2L	5183494	5183762	2L	5175148	5175415	19	11	+
2L	5183494	5183762	2L	5175472	5175740	19	11	+
2L	5183494	5183762	2L	5175796	5176063	19	11	+
2L	5183494	5183762	2L	5176120	5176388	19	11	+
2L	5183494	5183762	2L	5176444	5176712	19	11	+
2L	5183494	5183762	2L	5176768	5177036	19	11	+
2L	5183494	5183762	2L	5177092	5177360	19	11	+
2L	5183494	5183762	2L	5177416	5177684	19	11	+
2L	5183494	5183762	2L	5177740	5178008	19	11	+
2L	5183494	5183762	2L	5178064	5178331	19	11	+
2L	5183494	5183762	2L	5178388	5178655	19	11	+
2L	5183494	5183762	2L	5178712	5178979	19	11	+
2L	5183494	5183762	2L	5179036	5179303	19	11	+
2L	5183494	5183762	2L	5179360	5179628	19	11	+
2L	5183526	5183762	2L	5173560	5173795	19	11	+
2L	5183526	5183762	2L	5173884	5174120	19	11	+
2L	5183526	5183762	2L	5174208	5174444	19	11	+
2L	5183526	5183762	2L	5174532	5174768	19	11	+
2L	5183526	5183762	2L	5174856	5175091	19	11	+
2L	5183526	5183762	2L	5175180	5175415	19	11	+
2L	5183526	5183762	2L	5175504	5175740	19	11	+
2L	5183526	5183762	2L	5175828	5176063	19	11	+
2L	5183526	5183762	2L	5176152	5176388	19	11	+
2L	5183526	5183762	2L	5176476	5176712	19	11	+
2L	5183526	5183762	2L	5176800	5177036	19	11	+
2L	5183526	5183762	2L	5177124	5177360	19	11	+
2L	5183526	5183762	2L	5177448	5177684	19	11	+
2L	5183526	5183762	2L	5177772	5178008	19	11	+
2L	5183526	5183762	2L	5178096	5178331	19	11	+
2L	5183526	5183762	2L	5178420	5178655	19	11	+
2L	5183526	5183762	2L	5178744	5178979	19	11	+
2L	5183526	5183762	2L	5179068	5179303	19	11	+
2L	5183526	5183762	2L	5179392	5179628	19	11	+
2L	5183526	5183827	2L	5173560	5173861	19	11	+
2L	5183526	5183827	2L	5173884	5174185	19	11	+
2L	5183526	5183827	2L	5174208	5174509	19	11	+
2L	5183526	5183827	2L	5174532	5174833	19	11	+
2L	5183526	5183827	2L	5174856	5175157	19	11	+
2L	5183526	5183827	2L	5175180	5175481	19	11	+
2L	5183526	5183827	2L	5175504	5175805	19	11	+
2L	5183526	5183827	2L	5175828	5176129	19	11	+
2L	5183526	5183827	2L	5176152	5176453	19	11	+
2L	5183526	5183827	2L	5176476	5176776	19	11	+
2L	5183526	5183827	2L	5176800	5177101	19	11	+
2L	5183526	5183827	2L	5177124	5177425	19	11	+
2L	5183526	5183827	2L	5177448	5177749	19	11	+
2L	5183526	5183827	2L	5177772	5178072	19	11	+
2L	5183526	5183827	2L	5178096	5178396	19	11	+
2L	5183526	5183827	2L	5178420	5178720	19	11	+
2L	5183526	5183827	2L	5178744	5179044	19	11	+
2L	5183526	5183827	2L	5179068	5179368	19	11	+
2L	5183526	5183827	2L	5179392	5179693	19	11	+
2L	5183680	5183827	2L	5173390	5173537	20	12	+
2L	5183680	5183827	2L	5173714	5173861	20	12	+
2L	5183680	5183827	2L	5174038	5174185	20	12	+
2L	5183680	5183827	2L	5174362	5174509	20	12	+
2L	5183680	5183827	2L	5174686	5174833	20	12	+
2L	5183680	5183827	2L	5175010	5175157	20	12	+
2L	5183680	5183827	2L	5175334	5175481	20	12	+
2L	5183680	5183827	2L	5175658	5175805	20	12	+
2L	5183680	5183827	2L	5175982	5176129	20	12	+
2L	5183680	5183827	2L	5176306	5176453	20	12	+
2L	5183680	5183827	2L	5176630	5176776	20	12	+
2L	5183680	5183827	2L	5176954	5177101	20	12	+
2L	5183680	5183827	2L	5177278	5177425	20	12	+
2L	5183680	5183827	2L	5177602	5177749	20	12	+
2L	5183680	5183827	2L	5177926	5178072	20	12	+
2L	5183680	5183827	2L	5178250	5178396	20	12	+
2L	5183680	5183827	2L	5178574	5178720	20	12	+
2L	5183680	5183827	2L	5178898	5179044	20	12	+
2L	5183680	5183827	2L	5179222	5179368	20	12	+
2L	5183680	5183827	2L	5179546	5179693	20	12	+
2L	5183680	5183842	2L	5173390	5173552	20	12	+
2L	5183680	5183842	2L	5173714	5173876	20	12	+
2L	5183680	5183842	2L	5174038	5174200	20	12	+
2L	5183680	5183842	2L	5174362	5174524	20	12	+
2L	5183680	5183842	2L	5174686	5174848	20	12	+
2L	5183680	5183842	2L	5175010	5175172	20	12	+
2L	5183680	5183842	2L	5175334	5175496	20	12	+
2L	5183680	5183842	2L	5175658	5175820	20	12	+
2L	5183680	5183842	2L	5175982	5176144	20	12	+
2L	5183680	5183842	2L	5176306	5176468	20	12	+
2L	5183680	5183842	2L	5176630	5176792	20	12	+
2L	5183680	5183842	2L	5176954	5177116	20	12	+
2L	5183680	5183842	2L	5177278	5177439	20	12	+
2L	5183680	5183842	2L	5177602	5177764	20	12	+
2L	5183680	5183842	2L	5177926	5178088	20	12	+
2L	5183680	5183842	2L	5178250	5178412	20	12	+
2L	5183680	5183842	2L	5178574	5178736	20	12	+
2L	5183680	5183842	2L	5178898	5179060	20	12	+
2L	5183680	5183842	2L	5179222	5179384	20	12	+
2L	5183680	5183842	2L	5179546	5179708	20	12	+
2L	6631790	6631915	2L	6613427	6613551	2	1	+
2L	6631790	6631915	2L	6613553	6613678	2	1	+
2L	7742172	7744459	2L	7729169	7731447	2	1	+
2L	7742172	7744459	2L	7735309	7737587	2	1	+
2L	7744495	7745727	2L	7731483	7732715	2	1	+
2L	7744495	7745727	2L	7737623	7738855	2	1	+
2L	7745832	7746479	2L	7732820	7733466	2	1	+
2L	7745832	7746479	2L	7738960	7739606	2	1	+
2L	7746482	7748263	2L	7733524	7735277	2	1	+
2L	7746482	7748263	2L	7739664	7741428	2	1	+
2L	8351433	8351551	2L	8353694	8353812	5	4	+
2L	8351433	8351551	2L	8353790	8353908	5	4	+
2L	8351433	8351551	2L	8353886	8354004	5	4	+
2L	8351433	8351551	2L	8353982	8354099	5	4	+
2L	8351433	8351551	2L	8354270	8354388	5	4	+
2L	8351442	8351551	2L	8353703	8353812	8	6	+
2L	8351442	8351551	2L	8353799	8353908	8	6	+
2L	8351442	8351551	2L	8353895	8354004	8	6	+
2L	8351442	8351551	2L	8353991	8354099	8	6	+
2L	8351442	8351551	2L	8354087	8354196	8	6	+
2L	8351442	8351551	2L	8354183	8354292	8	6	+
2L	8351442	8351551	2L	8354279	8354388	8	6	+
2L	8351442	8351551	2L	8354375	8354484	8	6	+
2L	8351442	8351810	2L	8353703	8354071	7	6	+
2L	8351442	8351810	2L	8353799	8354167	7	6	+
2L	8351442	8351810	2L	8353895	8354263	7	6	+
2L	8351442	8351810	2L	8353991	8354359	7	6	+
2L	8351442	8351810	2L	8354087	8354455	7	6	+
2L	8351442	8351810	2L	8354183	8354551	7	6	+
2L	8351442	8351810	2L	8354279	8354646	7	6	+
2L	8351747	8351899	2L	8353627	8353775	10	7	+
2L	8351747	8351899	2L	8353720	8353872	10	7	+
2L	8351747	8351899	2L	8353816	8353968	10	7	+
2L	8351747	8351899	2L	8353912	8354064	10	7	+
2L	8351747	8351899	2L	8354008	8354159	10	7	+
2L	8351747	8351899	2L	8354104	8354255	10	7	+
2L	8351747	8351899	2L	8354200	8354352	10	7	+
2L	8351747	8351899	2L	8354296	8354447	10	7	+
2L	8351747	8351899	2L	8354393	8354543	10	7	+
2L	8351747	8351899	2L	8354488	8354639	10	7	+
2L	9169370	9169523	2L	9177796	9177941	2	1	+
2L	9169370	9169523	2L	9178010	9178155	2	1	+
2L	9460784	9464166	2L	9475105	9478479	3	1	+
2L	9460784	9464166	2L	9478480	9481854	3	1	+
2L	9460784	9464166	2L	9481855	9485230	3	1	+
2L	9908325	9908589	2L	9898580	9898844	11	8	+
2L	9908325	9908589	2L	9898790	9899053	11	8	+
2L	9908325	9908589	2L	9899000	9899264	11	8	+
2L	9908325	9908589	2L	9899210	9899473	11	8	+
2L	9908325	9908589	2L	9899420	9899683	11	8	+
2L	9908325	9908589	2L	9899630	9899894	11	8	+
2L	9908325	9908589	2L	9899840	9900103	11	8	+
2L	9908325	9908589	2L	9900245	9900493	11	8	+
2L	9908325	9908589	2L	9900440	9900703	11	8	+
2L	9908325	9908589	2L	9900845	9901093	11	8	+
2L	9908325	9908589	2L	9901040	9901288	11	8	+
2L	9908325	9908592	2L	9898580	9898847	11	8	+
2L	9908325	9908592	2L	9898790	9899057	11	8	+
2L	9908325	9908592	2L	9899000	9899266	11	8	+
2L	9908325	9908592	2L	9899210	9899477	11	8	+
2L	9908325	9908592	2L	9899420	9899687	11	8	+
2L	9908325	9908592	2L	9899630	9899896	11	8	+
2L	9908325	9908592	2L	9899840	9900107	11	8	+
2L	9908325	9908592	2L	9900245	9900497	11	8	+
2L	9908325	9908592	2L	9900440	9900707	11	8	+
2L	9908325	9908592	2L	9900845	9901097	11	8	+
2L	9908325	9908592	2L	9901040	9901292	11	8	+
2L	9908335	9908589	2L	9898590	9898844	11	7	+
2L	9908335	9908589	2L	9898800	9899053	11	7	+
2L	9908335	9908589	2L	9899010	9899264	11	7	+
2L	9908335	9908589	2L	9899220	9899473	11	7	+
2L	9908335	9908589	2L	9899430	9899683	11	7	+
2L	9908335	9908589	2L	9899640	9899894	11	7	+
2L	9908335	9908589	2L	9899850	9900103	11	7	+
2L	9908335	9908589	2L	9900060	9900298	11	7	+
2L	9908335	9908589	2L	9900453	9900703	11	7	+
2L	9908335	9908589	2L	9900660	9900898	11	7	+
2L	9908335	9908589	2L	9901053	9901288	11	7	+
2L	9908335	9908592	2L	9898590	9898847	12	8	+
2L	9908335	9908592	2L	9898800	9899057	12	8	+
2L	9908335	9908592	2L	9899010	9899266	12	8	+
2L	9908335	9908592	2L	9899220	9899477	12	8	+
2L	9908335	9908592	2L	9899430	9899687	12	8	+
2L	9908335	9908592	2L	9899640	9899896	12	8	+
2L	9908335	9908592	2L	9899850	9900107	12	8	+
2L	9908335	9908592	2L	9900060	9900302	12	8	+
2L	9908335	9908592	2L	9900255	9900497	12	8	+
2L	9908335	9908592	2L	9900453	9900707	12	8	+
2L	9908335	9908592	2L	9900660	9900902	12	8	+
2L	9908335	9908592	2L	9901053	9901292	12	8	+
2L	9908400	9908502	2L	9898445	9898547	9	7	+
2L	9908400	9908502	2L	9898655	9898757	9	7	+
2L	9908400	9908502	2L	9898865	9898967	9	7	+
2L	9908400	9908502	2L	9899075	9899177	9	7	+
2L	9908400	9908502	2L	9899285	9899387	9	7	+
2L	9908400	9908502	2L	9899495	9899597	9	7	+
2L	9908400	9908502	2L	9899705	9899807	9	7	+
2L	9908400	9908502	2L	9899915	9900016	9	7	+
2L	9908400	9908502	2L	9900515	9900616	9	7	+
2L	9908400	9908544	2L	9898445	9898589	9	2	+
2L	9908400	9908544	2L	9898655	9898799	9	2	+
2L	9908400	9908544	2L	9898865	9899008	9	2	+
2L	9908400	9908544	2L	9899075	9899219	9	2	+
2L	9908400	9908544	2L	9899285	9899429	9	2	+
2L	9908400	9908544	2L	9899495	9899639	9	2	+
2L	9908400	9908544	2L	9899705	9899849	9	2	+
2L	9908400	9908544	2L	9899915	9900059	9	2	+
2L	9908400	9908544	2L	9900515	9900659	9	2	+
2L	9908411	9908544	2L	9898461	9898589	9	4	+
2L	9908411	9908544	2L	9898666	9898799	9	4	+
2L	9908411	9908544	2L	9898876	9899008	9	4	+
2L	9908411	9908544	2L	9899086	9899219	9	4	+
2L	9908411	9908544	2L	9899296	9899429	9	4	+
2L	9908411	9908544	2L	9899506	9899639	9	4	+
2L	9908411	9908544	2L	9899716	9899849	9	4	+
2L	9908411	9908544	2L	9899926	9900059	9	4	+
2L	9908411	9908544	2L	9900526	9900659	9	4	+
2L	9908411	9908589	2L	9898461	9898633	9	2	+
2L	9908411	9908589	2L	9898666	9898844	9	2	+
2L	9908411	9908589	2L	9898876	9899053	9	2	+
2L	9908411	9908589	2L	9899086	9899264	9	2	+
2L	9908411	9908589	2L	9899296	9899473	9	2	+
2L	9908411	9908589	2L	9899506	9899683	9	2	+
2L	9908411	9908589	2L	9899716	9899894	9	2	+
2L	9908411	9908589	2L	9899926	9900103	9	2	+
2L	9908411	9908589	2L	9900526	9900703	9	2	+
2L	10692782	10692951	2L	10697294	10697462	3	1	+
2L	10692782	10692951	2L	10697468	10697636	3	1	+
2L	10692782	10692951	2L	10697642	10697811	3	1	+
2L	11198987	11199211	2L	11197357	11197581	2	1	+
2L	11198987	11199211	2L	11198014	11198238	2	1	+
2L	11201455	11201815	2L	11197605	11197964	2	1	+
2L	11201455	11201815	2L	11200440	11200788	2	1	+
2L	11893101	11893351	2L	11896909	11897153	2	1	+
2L	11893101	11893351	2L	11900038	11900288	2	1	+
2L	12180502	12180796	2L	12178770	12179073	2	1	+
2L	12180502	12180796	2L	12179073	12179378	2	1	+
2L	12215526	12216835	2L	12214269	12215575	2	1	+
2L	12215526	12216835	2L	12219482	12220787	2	1	+
2L	12216866	12220781	2L	12215581	12219468	2	1	+
2L	12216866	12220781	2L	12220793	12224681	2	1	+
2L	12414958	12415141	2L	12417750	12417932	2	1	+
2L	12414958	12415141	2L	12417931	12418114	2	1	+
2L	13621839	13630569	2L	13646769	13655474	2	1	+
2L	13621839	13630569	2L	13655818	13664522	2	1	+
2L	13630573	13630913	2L	13655472	13655811	2	1	+
2L	13630573	13630913	2L	13664520	13664860	2	1	+
2L	14722436	14724945	2L	14735089	14737594	2	1	+
2L	14722436	14724945	2L	14739160	14741665	2	1	+
2L	14724973	14725664	2L	14737563	14738254	2	1	+
2L	14724973	14725664	2L	14741634	14742325	2	1	+
2L	14725735	14725842	2L	14738325	14738432	2	1	+
2L	14725735	14725842	2L	14742396	14742503	2	1	+
2L	14726022	14726563	2L	14738612	14739157	2	1	+
2L	14726022	14726563	2L	14742683	14743229	2	1	+
2L	14861975	14862099	2L	14881144	14881268	2	1	+
2L	14861975	14862099	2L	14883161	14883285	2	1	+
2L	15178744	15178912	2L	15197027	15197195	2	1	+
2L	15178744	15178912	2L	15197258	15197426	2	1	+
2L	15620817	15623369	2L	15654566	15657118	2	1	+
2L	15620817	15623369	2L	15688163	15690715	2	1	+
2L	15623447	15624669	2L	15657196	15658427	3	1	+
2L	15623447	15624669	2L	15690793	15692024	3	1	+
2L	15623447	15624669	2L	15692270	15693424	3	1	+
2L	15623524	15624669	2L	15657273	15658427	3	1	+
2L	15623524	15624669	2L	15690870	15692024	3	1	+
2L	15623524	15624669	2L	15692270	15693424	3	1	+
2L	15624707	15624917	2L	15658465	15658675	3	1	+
2L	15624707	15624917	2L	15692062	15692271	3	1	+
2L	15624707	15624917	2L	15693462	15693672	3	1	+
2L	15624707	15625948	2L	15658465	15659682	2	1	+
2L	15624707	15625948	2L	15692062	15694679	2	1	+
2L	15626011	15626141	2L	15659680	15659809	2	1	+
2L	15626011	15626141	2L	15694677	15694806	2	1	+
2L	15626157	15626321	2L	15659820	15659983	2	1	+
2L	15626157	15626321	2L	15694817	15694980	2	1	+
2L	15626350	15626680	2L	15659981	15660310	2	1	+
2L	15626350	15626680	2L	15694978	15695307	2	1	+
2L	15626712	15627738	2L	15660320	15661346	2	1	+
2L	15626712	15627738	2L	15695317	15696343	2	1	+
2L	15627836	15632262	2L	15661444	15665877	2	1	+
2L	15627836	15632262	2L	15696441	15700874	2	1	+
2L	15632279	15634106	2L	15665879	15667703	2	1	+
2L	15632279	15634106	2L	15700876	15702700	2	1	+
2L	15634193	15637633	2L	15667790	15671226	2	1	+
2L	15634193	15637633	2L	15702787	15706223	2	1	+
2L	15637660	15644072	2L	15671278	15677675	2	1	+
2L	15637660	15644072	2L	15706275	15712672	2	1	+
2L	15644113	15646339	2L	15677726	15679927	2	1	+
2L	15644113	15646339	2L	15712723	15714924	2	1	+
2L	15646393	15647934	2L	15679985	15681514	2	1	+
2L	15646393	15647934	2L	15714982	15716511	2	1	+
2L	15647967	15649065	2L	15681533	15682628	2	1	+
2L	15647967	15649065	2L	15716530	15717625	2	1	+
2L	15649075	15650231	2L	15682627	15683782	2	1	+
2L	15649075	15650231	2L	15717624	15718779	2	1	+
2L	15867854	15868060	2L	15924845	15925051	5	3	+
2L	15867854	15868060	2L	15925073	15925278	5	3	+
2L	15867854	15868060	2L	15925301	15925506	5	3	+
2L	15867854	15868060	2L	15925529	15925734	5	3	+
2L	15867854	15868060	2L	15925757	15925963	5	3	+
2L	15867854	15868081	2L	15924845	15925072	5	3	+
2L	15867854	15868081	2L	15925073	15925299	5	3	+
2L	15867854	15868081	2L	15925301	15925527	5	3	+
2L	15867854	15868081	2L	15925529	15925755	5	3	+
2L	15867854	15868081	2L	15925757	15925984	5	3	+
2L	16783120	16783246	2L	16852139	16852265	2	1	+
2L	16783120	16783246	2L	16858284	16858409	2	1	+
2L	18411488	18411751	2L	18424180	18424443	2	1	+
2L	18411488	18411751	2L	18424450	18424712	2	1	+
2L	20110977	20111079	2L	20155353	20155455	3	1	+
2L	20110977	20111079	2L	20156957	20157059	3	1	+
2L	20110977	20111079	2L	20158561	20158663	3	1	+
2L	20361663	20363754	2L	20442511	20444598	2	1	+
2L	20361663	20363754	2L	20451629	20453717	2	1	+
2L	20363736	20365252	2L	20444575	20446090	2	1	+
2L	20363736	20365252	2L	20453699	20455212	2	1	+
2L	20365321	20370560	2L	20446159	20451413	2	1	+
2L	20365321	20370560	2L	20455281	20460528	2	1	+
2L	20844020	20844271	2L	20863188	20863447	2	1
2L	20844020	20844271	2L	20929003	20929254	2	1	+
2R	5028706	5028991	2R	1326327	1326603	4	3
2R	5028706	5028991	2R	1447234	1447510	4	3	+
2R	5028706	5028991	2R	4944246	4944531	4	3	+
2R	5028706	5028991	2R	5033019	5033303	4	3	+
2R	5032169	5032277	2R	1323684	1323792	4	3
2R	5032169	5032277	2R	2046035	2046143	4	3
2R	5032169	5032277	2R	5037135	5037243	4	3	+
2R	5032169	5032277	2R	636911	637018	4	3
2R	5567796	5568118	2R	5556441	5556763	5	3	+
2R	5567796	5568118	2R	5560416	5560738	5	3	+
2R	5567796	5568118	2R	5564391	5564713	5	3	+
2R	5567796	5568118	2R	5580073	5580395	5	3	+
2R	5567796	5568118	2R	5600904	5601196	5	3	+
2R	5568576	5568684	2R	5557221	5557329	3	1	+
2R	5568576	5568684	2R	5561196	5561304	3	1	+
2R	5568576	5568684	2R	5565171	5565279	3	1	+
2R	7004250	7010542	2R	6995222	7001514	2	1	+
2R	7004250	7010542	2R	7001511	7007803	2	1	+
2R	9041576	9042085	2R	23065150	23065661	2	1
2R	9041576	9042085	2R	9043791	9044300	2	1	+
2R	11072054	11073432	2R	11119969	11121346	2	1	+
2R	11072054	11073432	2R	11123735	11125112	2	1	+
2R	11073446	11074298	2R	11121355	11122206	2	1	+
2R	11073446	11074298	2R	11125121	11125972	2	1	+
2R	11074346	11075132	2R	11122215	11123003	2	1	+
2R	11074346	11075132	2R	11125981	11126769	2	1	+
2R	11075142	11075796	2R	11123063	11123716	2	1	+
2R	11075142	11075796	2R	11126829	11127483	2	1	+
2R	11289571	11289824	2R	11344737	11344990	6	4	+
2R	11289571	11289824	2R	11346445	11346697	6	4
2R	11289571	11289824	2R	11349506	11349753	6	4	+
2R	11289571	11289824	2R	11350929	11351176	6	4
2R	11289571	11289824	2R	11354010	11354257	6	4	+
2R	11289571	11289824	2R	11355435	11355682	6	4
2R	11289772	11289892	2R	11344938	11345058	6	4	+
2R	11289772	11289892	2R	11346377	11346496	6	4
2R	11289772	11289892	2R	11349701	11349820	6	4	+
2R	11289772	11289892	2R	11350862	11350981	6	4
2R	11289772	11289892	2R	11354205	11354324	6	4	+
2R	11289772	11289892	2R	11355368	11355487	6	4
2R	11291279	11291532	2R	11344737	11344989	6	4
2R	11291279	11291532	2R	11346445	11346698	6	4	+
2R	11291279	11291532	2R	11349506	11349752	6	4
2R	11291279	11291532	2R	11350930	11351176	6	4	+
2R	11291279	11291532	2R	11354010	11354256	6	4
2R	11291279	11291532	2R	11355436	11355682	6	4	+
2R	11291875	11292424	2R	11347041	11347590	2	1	+
2R	11291875	11292424	2R	11353111	11353660	2	1
2R	11293503	11294597	2R	11348809	11349903	2	1	+
2R	11293503	11294597	2R	11350780	11351873	2	1
2R	11293788	11294597	2R	11344347	11345093	6	4	+
2R	11293788	11294597	2R	11346335	11347103	6	4
2R	11293788	11294597	2R	11349094	11349903	6	4	+
2R	11293788	11294597	2R	11350780	11351588	6	4
2R	11293788	11294597	2R	11353598	11354406	6	4	+
2R	11293788	11294597	2R	11355285	11356094	6	4
2R	11293788	11296267	2R	11349094	11351573	2	1	+
2R	11293788	11296267	2R	11353614	11356094	2	1
2R	11293804	11294597	2R	11344347	11345093	6	4	+
2R	11293804	11294597	2R	11346335	11347087	6	4
2R	11293804	11294597	2R	11349110	11349903	6	4	+
2R	11293804	11294597	2R	11350780	11351572	6	4
2R	11293804	11294597	2R	11353614	11354406	6	4	+
2R	11293804	11294597	2R	11355285	11356078	6	4
2R	11294089	11294520	2R	11344632	11345057	6	4	+
2R	11294089	11294520	2R	11346372	11346802	6	4
2R	11294089	11294520	2R	11349395	11349826	6	4	+
2R	11294089	11294520	2R	11350856	11351287	6	4
2R	11294089	11294520	2R	11353899	11354330	6	4	+
2R	11294089	11294520	2R	11355362	11355793	6	4
2R	11295474	11296267	2R	11344347	11345093	6	4
2R	11295474	11296267	2R	11346335	11347087	6	4	+
2R	11295474	11296267	2R	11349109	11349902	6	4
2R	11295474	11296267	2R	11350780	11351573	6	4	+
2R	11295474	11296267	2R	11353614	11354406	6	4
2R	11295474	11296267	2R	11355286	11356079	6	4	+
2R	11295474	11296283	2R	11344347	11345093	6	4
2R	11295474	11296283	2R	11346335	11347103	6	4	+
2R	11295474	11296283	2R	11349094	11349902	6	4
2R	11295474	11296283	2R	11350780	11351588	6	4	+
2R	11295474	11296283	2R	11353598	11354406	6	4
2R	11295474	11296283	2R	11355286	11356095	6	4	+
2R	11295556	11295757	2R	11344857	11345057	6	4
2R	11295556	11295757	2R	11346377	11346578	6	4	+
2R	11295556	11295757	2R	11349619	11349820	6	4
2R	11295556	11295757	2R	11350862	11351063	6	4	+
2R	11295556	11295757	2R	11354123	11354324	6	4
2R	11295556	11295757	2R	11355368	11355569	6	4	+
2R	11295994	11296251	2R	11344363	11344619	6	4
2R	11295994	11296251	2R	11346819	11347072	6	4	+
2R	11295994	11296251	2R	11349125	11349382	6	4
2R	11295994	11296251	2R	11351300	11351557	6	4	+
2R	11295994	11296251	2R	11353629	11353886	6	4
2R	11295994	11296251	2R	11355806	11356063	6	4	+
2R	12768477	12768714	2R	12827313	12827549	2	1	+
2R	12768477	12768714	2R	12827552	12827789	2	1	+
2R	12791511	12796486	2R	12850547	12855514	2	1	+
2R	12791511	12796486	2R	12857205	12862182	2	1	+
2R	12796493	12796634	2R	12855937	12856077	2	1	+
2R	12796493	12796634	2R	12862189	12862330	2	1	+
2R	12801859	12802996	2R	12856074	12857209	2	1	+
2R	12801859	12802996	2R	12867555	12868692	2	1	+
2R	13386234	13390952	2R	13405871	13410591	2	1	+
2R	13386234	13390952	2R	13410598	13415318	2	1	+
2R	14168181	14168339	2R	14189089	14189247	28	27	+
2R	14168181	14168339	2R	14189437	14189594	28	27	+
2R	14168181	14168339	2R	14189611	14189769	28	27	+
2R	14168181	14168339	2R	14189785	14189943	28	27	+
2R	14168181	14168339	2R	14190133	14190291	28	27	+
2R	14168181	14168339	2R	14190307	14190465	28	27	+
2R	14168181	14168339	2R	14190481	14190639	28	27	+
2R	14168181	14168339	2R	14190655	14190813	28	27	+
2R	14168181	14168339	2R	14190829	14190986	28	27	+
2R	14168181	14168339	2R	14191003	14191161	28	27	+
2R	14168181	14168339	2R	14191177	14191334	28	27	+
2R	14168181	14168339	2R	14191351	14191509	28	27	+
2R	14168181	14168339	2R	14191699	14191856	28	27	+
2R	14168181	14168339	2R	14191873	14192030	28	27	+
2R	14168181	14168339	2R	14192047	14192204	28	27	+
2R	14168181	14168339	2R	14192221	14192379	28	27	+
2R	14168181	14168339	2R	14192569	14192727	28	27	+
2R	14168181	14168339	2R	14192917	14193074	28	27	+
2R	14168181	14168339	2R	14193091	14193249	28	27	+
2R	14168181	14168339	2R	14193439	14193596	28	27	+
2R	14168181	14168339	2R	14193613	14193771	28	27	+
2R	14168181	14168339	2R	14193961	14194118	28	27	+
2R	14168181	14168339	2R	14194135	14194293	28	27	+
2R	14168181	14168339	2R	14194483	14194640	28	27	+
2R	14168181	14168339	2R	14194657	14194814	28	27	+
2R	14168181	14168339	2R	14194831	14194988	28	27	+
2R	14168181	14168339	2R	14195005	14195163	28	27	+
2R	14168181	14168339	2R	14195353	14195510	28	27	+
2R	14168211	14168347	2R	14189119	14189255	28	27	+
2R	14168211	14168347	2R	14189467	14189602	28	27	+
2R	14168211	14168347	2R	14189641	14189776	28	27	+
2R	14168211	14168347	2R	14189815	14189951	28	27	+
2R	14168211	14168347	2R	14190163	14190298	28	27	+
2R	14168211	14168347	2R	14190337	14190472	28	27	+
2R	14168211	14168347	2R	14190511	14190646	28	27	+
2R	14168211	14168347	2R	14190685	14190820	28	27	+
2R	14168211	14168347	2R	14190859	14190994	28	27	+
2R	14168211	14168347	2R	14191033	14191168	28	27	+
2R	14168211	14168347	2R	14191207	14191342	28	27	+
2R	14168211	14168347	2R	14191381	14191517	28	27	+
2R	14168211	14168347	2R	14191729	14191864	28	27	+
2R	14168211	14168347	2R	14191903	14192038	28	27	+
2R	14168211	14168347	2R	14192077	14192212	28	27	+
2R	14168211	14168347	2R	14192251	14192387	28	27	+
2R	14168211	14168347	2R	14192599	14192735	28	27	+
2R	14168211	14168347	2R	14192947	14193082	28	27	+
2R	14168211	14168347	2R	14193121	14193257	28	27	+
2R	14168211	14168347	2R	14193469	14193604	28	27	+
2R	14168211	14168347	2R	14193643	14193779	28	27	+
2R	14168211	14168347	2R	14193991	14194126	28	27	+
2R	14168211	14168347	2R	14194165	14194301	28	27	+
2R	14168211	14168347	2R	14194513	14194648	28	27	+
2R	14168211	14168347	2R	14194687	14194822	28	27	+
2R	14168211	14168347	2R	14194861	14194996	28	27	+
2R	14168211	14168347	2R	14195035	14195171	28	27	+
2R	14168211	14168347	2R	14195383	14195518	28	27	+
2R	14168259	14168432	2R	14189167	14189339	9	8	+
2R	14168259	14168432	2R	14189863	14190036	9	8	+
2R	14168259	14168432	2R	14191429	14191601	9	8	+
2R	14168259	14168432	2R	14192299	14192471	9	8	+
2R	14168259	14168432	2R	14192647	14192819	9	8	+
2R	14168259	14168432	2R	14193169	14193341	9	8	+
2R	14168259	14168432	2R	14193691	14193863	9	8	+
2R	14168259	14168432	2R	14194213	14194385	9	8	+
2R	14168259	14168432	2R	14195083	14195255	9	8	+
2R	14171155	14171438	2R	14189113	14189388	9	8	+
2R	14171155	14171438	2R	14189801	14190084	9	8	+
2R	14171155	14171438	2R	14191367	14191650	9	8	+
2R	14171155	14171438	2R	14192237	14192520	9	8	+
2R	14171155	14171438	2R	14192593	14192868	9	8	+
2R	14171155	14171438	2R	14193107	14193389	9	8	+
2R	14171155	14171438	2R	14193629	14193912	9	8	+
2R	14171155	14171438	2R	14194151	14194434	9	8	+
2R	14171155	14171438	2R	14195021	14195303	9	8	+
2R	14171155	14171480	2R	14189113	14189430	9	8	+
2R	14171155	14171480	2R	14189801	14190126	9	8	+
2R	14171155	14171480	2R	14191367	14191691	9	8	+
2R	14171155	14171480	2R	14192237	14192561	9	8	+
2R	14171155	14171480	2R	14192593	14192909	9	8	+
2R	14171155	14171480	2R	14193107	14193432	9	8	+
2R	14171155	14171480	2R	14193629	14193953	9	8	+
2R	14171155	14171480	2R	14194151	14194475	9	8	+
2R	14171155	14171480	2R	14195021	14195346	9	8	+
2R	14171169	14171390	2R	14189119	14189340	9	8	+
2R	14171169	14171390	2R	14189815	14190035	9	8	+
2R	14171169	14171390	2R	14191381	14191602	9	8	+
2R	14171169	14171390	2R	14192251	14192472	9	8	+
2R	14171169	14171390	2R	14192599	14192820	9	8	+
2R	14171169	14171390	2R	14193121	14193342	9	8	+
2R	14171169	14171390	2R	14193643	14193864	9	8	+
2R	14171169	14171390	2R	14194165	14194386	9	8	+
2R	14171169	14171390	2R	14195035	14195256	9	8	+
2R	14171193	14171390	2R	14189143	14189340	9	8	+
2R	14171193	14171390	2R	14189839	14190035	9	8	+
2R	14171193	14171390	2R	14191405	14191602	9	8	+
2R	14171193	14171390	2R	14192275	14192472	9	8	+
2R	14171193	14171390	2R	14192623	14192820	9	8	+
2R	14171193	14171390	2R	14193145	14193342	9	8	+
2R	14171193	14171390	2R	14193667	14193864	9	8	+
2R	14171193	14171390	2R	14194189	14194386	9	8	+
2R	14171193	14171390	2R	14195059	14195256	9	8	+
2R	14171193	14171438	2R	14189143	14189388	9	8	+
2R	14171193	14171438	2R	14189839	14190084	9	8	+
2R	14171193	14171438	2R	14191405	14191650	9	8	+
2R	14171193	14171438	2R	14192275	14192520	9	8	+
2R	14171193	14171438	2R	14192623	14192868	9	8	+
2R	14171193	14171438	2R	14193145	14193389	9	8	+
2R	14171193	14171438	2R	14193667	14193912	9	8	+
2R	14171193	14171438	2R	14194189	14194434	9	8	+
2R	14171193	14171438	2R	14195059	14195303	9	8	+
2R	14171193	14171480	2R	14189143	14189430	9	8	+
2R	14171193	14171480	2R	14189839	14190126	9	8	+
2R	14171193	14171480	2R	14191405	14191691	9	8	+
2R	14171193	14171480	2R	14192275	14192561	9	8	+
2R	14171193	14171480	2R	14192623	14192909	9	8	+
2R	14171193	14171480	2R	14193145	14193432	9	8	+
2R	14171193	14171480	2R	14193667	14193953	9	8	+
2R	14171193	14171480	2R	14194189	14194475	9	8	+
2R	14171193	14171480	2R	14195059	14195346	9	8	+
2R	14171229	14171390	2R	14189179	14189340	9	8	+
2R	14171229	14171390	2R	14189875	14190035	9	8	+
2R	14171229	14171390	2R	14191441	14191602	9	8	+
2R	14171229	14171390	2R	14192311	14192472	9	8	+
2R	14171229	14171390	2R	14192659	14192820	9	8	+
2R	14171229	14171390	2R	14193181	14193342	9	8	+
2R	14171229	14171390	2R	14193703	14193864	9	8	+
2R	14171229	14171390	2R	14194225	14194386	9	8	+
2R	14171229	14171390	2R	14195095	14195256	9	8	+
2R	14171229	14171438	2R	14189179	14189388	9	8	+
2R	14171229	14171438	2R	14189875	14190084	9	8	+
2R	14171229	14171438	2R	14191441	14191650	9	8	+
2R	14171229	14171438	2R	14192311	14192520	9	8	+
2R	14171229	14171438	2R	14192659	14192868	9	8	+
2R	14171229	14171438	2R	14193181	14193389	9	8	+
2R	14171229	14171438	2R	14193703	14193912	9	8	+
2R	14171229	14171438	2R	14194225	14194434	9	8	+
2R	14171229	14171438	2R	14195095	14195303	9	8	+
2R	14171268	14171390	2R	14189218	14189340	9	8	+
2R	14171268	14171390	2R	14189914	14190035	9	8	+
2R	14171268	14171390	2R	14191480	14191602	9	8	+
2R	14171268	14171390	2R	14192350	14192472	9	8	+
2R	14171268	14171390	2R	14192698	14192820	9	8	+
2R	14171268	14171390	2R	14193220	14193342	9	8	+
2R	14171268	14171390	2R	14193742	14193864	9	8	+
2R	14171268	14171390	2R	14194264	14194386	9	8	+
2R	14171268	14171390	2R	14195134	14195256	9	8	+
2R	14171268	14171438	2R	14189218	14189388	9	8	+
2R	14171268	14171438	2R	14189914	14190084	9	8	+
2R	14171268	14171438	2R	14191480	14191650	9	8	+
2R	14171268	14171438	2R	14192350	14192520	9	8	+
2R	14171268	14171438	2R	14192698	14192868	9	8	+
2R	14171268	14171438	2R	14193220	14193389	9	8	+
2R	14171268	14171438	2R	14193742	14193912	9	8	+
2R	14171268	14171438	2R	14194264	14194434	9	8	+
2R	14171268	14171438	2R	14195134	14195303	9	8	+
2R	14171268	14171480	2R	14189218	14189430	9	8	+
2R	14171268	14171480	2R	14189914	14190126	9	8	+
2R	14171268	14171480	2R	14191480	14191691	9	8	+
2R	14171268	14171480	2R	14192350	14192561	9	8	+
2R	14171268	14171480	2R	14192698	14192909	9	8	+
2R	14171268	14171480	2R	14193220	14193432	9	8	+
2R	14171268	14171480	2R	14193742	14193953	9	8	+
2R	14171268	14171480	2R	14194264	14194475	9	8	+
2R	14171268	14171480	2R	14195134	14195346	9	8	+
2R	14341126	14342461	2R	14358565	14359900	2	1	+
2R	14341126	14342461	2R	14360433	14361767	2	1	+
2R	14875438	14875822	2R	14874037	14874420	2	1	+
2R	14875438	14875822	2R	14875921	14876305	2	1	+
2R	15205468	15205642	2R	15227308	15227481	10	7	+
2R	15205468	15205642	2R	15227510	15227683	10	7	+
2R	15205468	15205642	2R	15227710	15227891	10	7	+
2R	15205468	15205642	2R	15227920	15228093	10	7	+
2R	15205468	15205642	2R	15228330	15228503	10	7	+
2R	15205468	15205642	2R	15228605	15229111	10	7
2R	15205468	15205642	2R	15228738	15228904	10	7	+
2R	15205468	15205642	2R	15228911	15229084	10	7	+
2R	15205468	15205642	2R	15229319	15229485	10	7	+
2R	15205468	15205642	2R	15229492	15229666	10	7	+
2R	15346668	15346963	2R	15374617	15374911	2	1	+
2R	15346668	15346963	2R	15375586	15375900	2	1	+
2R	15346983	15347232	2R	15375175	15375423	2	1	+
2R	15346983	15347232	2R	15375920	15376169	2	1	+
2R	15347285	15347621	2R	15375439	15375774	2	1	+
2R	15347285	15347621	2R	15376222	15376558	2	1	+
2R	15953238	15953354	2R	15970059	15970175	24	16	+
2R	15953238	15953354	2R	15970254	15970369	24	16	+
2R	15953238	15953354	2R	15970449	15970564	24	16	+
2R	15953238	15953354	2R	15970644	15970759	24	16	+
2R	15953238	15953354	2R	15970839	15970955	24	16	+
2R	15953238	15953354	2R	15971034	15971146	24	16	+
2R	15953238	15953354	2R	15971229	15971344	24	16	+
2R	15953238	15953354	2R	15971424	15971536	24	16	+
2R	15953238	15953354	2R	15971619	15971731	24	16	+
2R	15953238	15953354	2R	15971814	15971929	24	16	+
2R	15953238	15953354	2R	15972009	15972124	24	16	+
2R	15953238	15953354	2R	15972204	15972316	24	16	+
2R	15953238	15953354	2R	15972399	15972514	24	16	+
2R	15953238	15953354	2R	15972594	15972709	24	16	+
2R	15953238	15953354	2R	15972789	15972901	24	16	+
2R	15953238	15953354	2R	15972984	15973099	24	16	+
2R	15953238	15953354	2R	15973179	15973294	24	16	+
2R	15953238	15953354	2R	15973374	15973490	24	16	+
2R	15953238	15953354	2R	15973569	15973684	24	16	+
2R	15953238	15953354	2R	15973764	15973876	24	16	+
2R	15953238	15953354	2R	15973959	15974074	24	16	+
2R	15953238	15953354	2R	15974154	15974266	24	16	+
2R	15953238	15953354	2R	15974349	15974465	24	16	+
2R	15953238	15953354	2R	15974544	15974659	24	16	+
2R	15953248	15953354	2R	15970069	15970175	24	14	+
2R	15953248	15953354	2R	15970264	15970369	24	14	+
2R	15953248	15953354	2R	15970459	15970564	24	14	+
2R	15953248	15953354	2R	15970654	15970759	24	14	+
2R	15953248	15953354	2R	15970849	15970955	24	14	+
2R	15953248	15953354	2R	15971044	15971146	24	14	+
2R	15953248	15953354	2R	15971239	15971344	24	14	+
2R	15953248	15953354	2R	15971434	15971536	24	14	+
2R	15953248	15953354	2R	15971629	15971731	24	14	+
2R	15953248	15953354	2R	15971824	15971929	24	14	+
2R	15953248	15953354	2R	15972019	15972124	24	14	+
2R	15953248	15953354	2R	15972214	15972316	24	14	+
2R	15953248	15953354	2R	15972409	15972514	24	14	+
2R	15953248	15953354	2R	15972604	15972709	24	14	+
2R	15953248	15953354	2R	15972799	15972901	24	14	+
2R	15953248	15953354	2R	15972994	15973099	24	14	+
2R	15953248	15953354	2R	15973189	15973294	24	14	+
2R	15953248	15953354	2R	15973384	15973490	24	14	+
2R	15953248	15953354	2R	15973579	15973684	24	14	+
2R	15953248	15953354	2R	15973774	15973876	24	14	+
2R	15953248	15953354	2R	15973969	15974074	24	14	+
2R	15953248	15953354	2R	15974164	15974266	24	14	+
2R	15953248	15953354	2R	15974359	15974465	24	14	+
2R	15953248	15953354	2R	15974554	15974659	24	14	+
2R	15953248	15953442	2R	15970069	15970261	24	16	+
2R	15953248	15953442	2R	15970264	15970458	24	16	+
2R	15953248	15953442	2R	15970459	15970653	24	16	+
2R	15953248	15953442	2R	15970654	15970847	24	16	+
2R	15953248	15953442	2R	15970849	15971043	24	16	+
2R	15953248	15953442	2R	15971044	15971238	24	16	+
2R	15953248	15953442	2R	15971239	15971433	24	16	+
2R	15953248	15953442	2R	15971434	15971628	24	16	+
2R	15953248	15953442	2R	15971629	15971823	24	16	+
2R	15953248	15953442	2R	15971824	15972017	24	16	+
2R	15953248	15953442	2R	15972019	15972213	24	16	+
2R	15953248	15953442	2R	15972214	15972408	24	16	+
2R	15953248	15953442	2R	15972409	15972603	24	16	+
2R	15953248	15953442	2R	15972604	15972798	24	16	+
2R	15953248	15953442	2R	15972799	15972993	24	16	+
2R	15953248	15953442	2R	15972994	15973188	24	16	+
2R	15953248	15953442	2R	15973189	15973383	24	16	+
2R	15953248	15953442	2R	15973384	15973577	24	16	+
2R	15953248	15953442	2R	15973579	15973773	24	16	+
2R	15953248	15953442	2R	15973774	15973968	24	16	+
2R	15953248	15953442	2R	15973969	15974163	24	16	+
2R	15953248	15953442	2R	15974164	15974358	24	16	+
2R	15953248	15953442	2R	15974359	15974552	24	16	+
2R	15953248	15953442	2R	15974554	15974746	24	16	+
2R	15953268	15953442	2R	15970089	15970261	24	16	+
2R	15953268	15953442	2R	15970284	15970458	24	16	+
2R	15953268	15953442	2R	15970479	15970653	24	16	+
2R	15953268	15953442	2R	15970674	15970847	24	16	+
2R	15953268	15953442	2R	15970869	15971043	24	16	+
2R	15953268	15953442	2R	15971064	15971238	24	16	+
2R	15953268	15953442	2R	15971259	15971433	24	16	+
2R	15953268	15953442	2R	15971454	15971628	24	16	+
2R	15953268	15953442	2R	15971649	15971823	24	16	+
2R	15953268	15953442	2R	15971844	15972017	24	16	+
2R	15953268	15953442	2R	15972039	15972213	24	16	+
2R	15953268	15953442	2R	15972234	15972408	24	16	+
2R	15953268	15953442	2R	15972429	15972603	24	16	+
2R	15953268	15953442	2R	15972624	15972798	24	16	+
2R	15953268	15953442	2R	15972819	15972993	24	16	+
2R	15953268	15953442	2R	15973014	15973188	24	16	+
2R	15953268	15953442	2R	15973209	15973383	24	16	+
2R	15953268	15953442	2R	15973404	15973577	24	16	+
2R	15953268	15953442	2R	15973599	15973773	24	16	+
2R	15953268	15953442	2R	15973794	15973968	24	16	+
2R	15953268	15953442	2R	15973989	15974163	24	16	+
2R	15953268	15953442	2R	15974184	15974358	24	16	+
2R	15953268	15953442	2R	15974379	15974552	24	16	+
2R	15953268	15953442	2R	15974574	15974746	24	16	+
2R	15953268	15953741	2R	15969888	15970367	23	15	+
2R	15953268	15953741	2R	15970089	15970562	23	15	+
2R	15953268	15953741	2R	15970284	15970757	23	15	+
2R	15953268	15953741	2R	15970479	15970952	23	15	+
2R	15953268	15953741	2R	15970674	15971146	23	15	+
2R	15953268	15953741	2R	15970869	15971342	23	15	+
2R	15953268	15953741	2R	15971064	15971536	23	15	+
2R	15953268	15953741	2R	15971259	15971731	23	15	+
2R	15953268	15953741	2R	15971454	15971927	23	15	+
2R	15953268	15953741	2R	15971649	15972122	23	15	+
2R	15953268	15953741	2R	15971844	15972316	23	15	+
2R	15953268	15953741	2R	15972039	15972512	23	15	+
2R	15953268	15953741	2R	15972234	15972707	23	15	+
2R	15953268	15953741	2R	15972429	15972901	23	15	+
2R	15953268	15953741	2R	15972624	15973097	23	15	+
2R	15953268	15953741	2R	15972819	15973292	23	15	+
2R	15953268	15953741	2R	15973014	15973487	23	15	+
2R	15953268	15953741	2R	15973209	15973682	23	15	+
2R	15953268	15953741	2R	15973404	15973876	23	15	+
2R	15953268	15953741	2R	15973599	15974072	23	15	+
2R	15953268	15953741	2R	15973794	15974266	23	15	+
2R	15953268	15953741	2R	15973989	15974462	23	15	+
2R	15953268	15953741	2R	15974184	15974657	23	15	+
2R	15953308	15953441	2R	15970129	15970261	24	16	+
2R	15953308	15953441	2R	15970324	15970457	24	16	+
2R	15953308	15953441	2R	15970519	15970652	24	16	+
2R	15953308	15953441	2R	15970714	15970847	24	16	+
2R	15953308	15953441	2R	15970909	15971042	24	16	+
2R	15953308	15953441	2R	15971104	15971237	24	16	+
2R	15953308	15953441	2R	15971299	15971432	24	16	+
2R	15953308	15953441	2R	15971494	15971627	24	16	+
2R	15953308	15953441	2R	15971689	15971822	24	16	+
2R	15953308	15953441	2R	15971884	15972017	24	16	+
2R	15953308	15953441	2R	15972079	15972212	24	16	+
2R	15953308	15953441	2R	15972274	15972407	24	16	+
2R	15953308	15953441	2R	15972469	15972602	24	16	+
2R	15953308	15953441	2R	15972664	15972797	24	16	+
2R	15953308	15953441	2R	15972859	15972992	24	16	+
2R	15953308	15953441	2R	15973054	15973187	24	16	+
2R	15953308	15953441	2R	15973249	15973382	24	16	+
2R	15953308	15953441	2R	15973444	15973577	24	16	+
2R	15953308	15953441	2R	15973639	15973772	24	16	+
2R	15953308	15953441	2R	15973834	15973967	24	16	+
2R	15953308	15953441	2R	15974029	15974162	24	16	+
2R	15953308	15953441	2R	15974224	15974357	24	16	+
2R	15953308	15953441	2R	15974419	15974552	24	16	+
2R	15953308	15953441	2R	15974614	15974746	24	16	+
2R	15953463	15953741	2R	15969888	15970172	24	16	+
2R	15953463	15953741	2R	15970089	15970367	24	16	+
2R	15953463	15953741	2R	15970284	15970562	24	16	+
2R	15953463	15953741	2R	15970479	15970757	24	16	+
2R	15953463	15953741	2R	15970674	15970952	24	16	+
2R	15953463	15953741	2R	15970869	15971146	24	16	+
2R	15953463	15953741	2R	15971064	15971342	24	16	+
2R	15953463	15953741	2R	15971259	15971536	24	16	+
2R	15953463	15953741	2R	15971454	15971731	24	16	+
2R	15953463	15953741	2R	15971649	15971927	24	16	+
2R	15953463	15953741	2R	15971844	15972122	24	16	+
2R	15953463	15953741	2R	15972039	15972316	24	16	+
2R	15953463	15953741	2R	15972234	15972512	24	16	+
2R	15953463	15953741	2R	15972429	15972707	24	16	+
2R	15953463	15953741	2R	15972624	15972901	24	16	+
2R	15953463	15953741	2R	15972819	15973097	24	16	+
2R	15953463	15953741	2R	15973014	15973292	24	16	+
2R	15953463	15953741	2R	15973209	15973487	24	16	+
2R	15953463	15953741	2R	15973404	15973682	24	16	+
2R	15953463	15953741	2R	15973599	15973876	24	16	+
2R	15953463	15953741	2R	15973794	15974072	24	16	+
2R	15953463	15953741	2R	15973989	15974266	24	16	+
2R	15953463	15953741	2R	15974184	15974462	24	16	+
2R	15953463	15953741	2R	15974379	15974657	24	16	+
2R	15953550	15953741	2R	15969981	15970172	24	16	+
2R	15953550	15953741	2R	15970176	15970367	24	16	+
2R	15953550	15953741	2R	15970371	15970562	24	16	+
2R	15953550	15953741	2R	15970566	15970757	24	16	+
2R	15953550	15953741	2R	15970761	15970952	24	16	+
2R	15953550	15953741	2R	15970956	15971146	24	16	+
2R	15953550	15953741	2R	15971151	15971342	24	16	+
2R	15953550	15953741	2R	15971346	15971536	24	16	+
2R	15953550	15953741	2R	15971541	15971731	24	16	+
2R	15953550	15953741	2R	15971736	15971927	24	16	+
2R	15953550	15953741	2R	15971931	15972122	24	16	+
2R	15953550	15953741	2R	15972126	15972316	24	16	+
2R	15953550	15953741	2R	15972321	15972512	24	16	+
2R	15953550	15953741	2R	15972516	15972707	24	16	+
2R	15953550	15953741	2R	15972711	15972901	24	16	+
2R	15953550	15953741	2R	15972906	15973097	24	16	+
2R	15953550	15953741	2R	15973101	15973292	24	16	+
2R	15953550	15953741	2R	15973296	15973487	24	16	+
2R	15953550	15953741	2R	15973491	15973682	24	16	+
2R	15953550	15953741	2R	15973686	15973876	24	16	+
2R	15953550	15953741	2R	15973881	15974072	24	16	+
2R	15953550	15953741	2R	15974076	15974266	24	16	+
2R	15953550	15953741	2R	15974271	15974462	24	16	+
2R	15953550	15953741	2R	15974466	15974657	24	16	+
2R	15953581	15953741	2R	15970016	15970172	24	16	+
2R	15953581	15953741	2R	15970207	15970367	24	16	+
2R	15953581	15953741	2R	15970402	15970562	24	16	+
2R	15953581	15953741	2R	15970597	15970757	24	16	+
2R	15953581	15953741	2R	15970792	15970952	24	16	+
2R	15953581	15953741	2R	15970987	15971146	24	16	+
2R	15953581	15953741	2R	15971182	15971342	24	16	+
2R	15953581	15953741	2R	15971377	15971536	24	16	+
2R	15953581	15953741	2R	15971572	15971731	24	16	+
2R	15953581	15953741	2R	15971767	15971927	24	16	+
2R	15953581	15953741	2R	15971962	15972122	24	16	+
2R	15953581	15953741	2R	15972157	15972316	24	16	+
2R	15953581	15953741	2R	15972352	15972512	24	16	+
2R	15953581	15953741	2R	15972547	15972707	24	16	+
2R	15953581	15953741	2R	15972742	15972901	24	16	+
2R	15953581	15953741	2R	15972937	15973097	24	16	+
2R	15953581	15953741	2R	15973132	15973292	24	16	+
2R	15953581	15953741	2R	15973327	15973487	24	16	+
2R	15953581	15953741	2R	15973522	15973682	24	16	+
2R	15953581	15953741	2R	15973717	15973876	24	16	+
2R	15953581	15953741	2R	15973912	15974072	24	16	+
2R	15953581	15953741	2R	15974107	15974266	24	16	+
2R	15953581	15953741	2R	15974302	15974462	24	16	+
2R	15953581	15953741	2R	15974497	15974657	24	16	+
2R	15953581	15953822	2R	15970016	15970253	24	16	+
2R	15953581	15953822	2R	15970207	15970448	24	16	+
2R	15953581	15953822	2R	15970402	15970643	24	16	+
2R	15953581	15953822	2R	15970597	15970838	24	16	+
2R	15953581	15953822	2R	15970792	15971033	24	16	+
2R	15953581	15953822	2R	15970987	15971228	24	16	+
2R	15953581	15953822	2R	15971182	15971423	24	16	+
2R	15953581	15953822	2R	15971377	15971618	24	16	+
2R	15953581	15953822	2R	15971572	15971813	24	16	+
2R	15953581	15953822	2R	15971767	15972007	24	16	+
2R	15953581	15953822	2R	15971962	15972203	24	16	+
2R	15953581	15953822	2R	15972157	15972398	24	16	+
2R	15953581	15953822	2R	15972352	15972593	24	16	+
2R	15953581	15953822	2R	15972547	15972788	24	16	+
2R	15953581	15953822	2R	15972742	15972983	24	16	+
2R	15953581	15953822	2R	15972937	15973178	24	16	+
2R	15953581	15953822	2R	15973132	15973373	24	16	+
2R	15953581	15953822	2R	15973327	15973568	24	16	+
2R	15953581	15953822	2R	15973522	15973763	24	16	+
2R	15953581	15953822	2R	15973717	15973958	24	16	+
2R	15953581	15953822	2R	15973912	15974153	24	16	+
2R	15953581	15953822	2R	15974107	15974348	24	16	+
2R	15953581	15953822	2R	15974302	15974543	24	16	+
2R	15953581	15953822	2R	15974497	15974731	24	16	+
2R	15953616	15953741	2R	15970047	15970172	24	16	+
2R	15953616	15953741	2R	15970242	15970367	24	16	+
2R	15953616	15953741	2R	15970437	15970562	24	16	+
2R	15953616	15953741	2R	15970632	15970757	24	16	+
2R	15953616	15953741	2R	15970827	15970952	24	16	+
2R	15953616	15953741	2R	15971022	15971146	24	16	+
2R	15953616	15953741	2R	15971217	15971342	24	16	+
2R	15953616	15953741	2R	15971412	15971536	24	16	+
2R	15953616	15953741	2R	15971607	15971731	24	16	+
2R	15953616	15953741	2R	15971802	15971927	24	16	+
2R	15953616	15953741	2R	15971997	15972122	24	16	+
2R	15953616	15953741	2R	15972192	15972316	24	16	+
2R	15953616	15953741	2R	15972387	15972512	24	16	+
2R	15953616	15953741	2R	15972582	15972707	24	16	+
2R	15953616	15953741	2R	15972777	15972901	24	16	+
2R	15953616	15953741	2R	15972972	15973097	24	16	+
2R	15953616	15953741	2R	15973167	15973292	24	16	+
2R	15953616	15953741	2R	15973362	15973487	24	16	+
2R	15953616	15953741	2R	15973557	15973682	24	16	+
2R	15953616	15953741	2R	15973752	15973876	24	16	+
2R	15953616	15953741	2R	15973947	15974072	24	16	+
2R	15953616	15953741	2R	15974142	15974266	24	16	+
2R	15953616	15953741	2R	15974337	15974462	24	16	+
2R	15953616	15953741	2R	15974532	15974657	24	16	+
2R	15954075	15954349	2R	15970116	15970390	23	16	+
2R	15954075	15954349	2R	15970311	15970584	23	16	+
2R	15954075	15954349	2R	15970506	15970780	23	16	+
2R	15954075	15954349	2R	15970701	15970975	23	16	+
2R	15954075	15954349	2R	15970896	15971170	23	16	+
2R	15954075	15954349	2R	15971091	15971365	23	16	+
2R	15954075	15954349	2R	15971286	15971560	23	16	+
2R	15954075	15954349	2R	15971481	15971755	23	16	+
2R	15954075	15954349	2R	15971676	15971950	23	16	+
2R	15954075	15954349	2R	15971871	15972144	23	16	+
2R	15954075	15954349	2R	15972066	15972340	23	16	+
2R	15954075	15954349	2R	15972261	15972535	23	16	+
2R	15954075	15954349	2R	15972456	15972730	23	16	+
2R	15954075	15954349	2R	15972651	15972925	23	16	+
2R	15954075	15954349	2R	15972846	15973120	23	16	+
2R	15954075	15954349	2R	15973041	15973314	23	16	+
2R	15954075	15954349	2R	15973236	15973510	23	16	+
2R	15954075	15954349	2R	15973431	15973705	23	16	+
2R	15954075	15954349	2R	15973626	15973900	23	16	+
2R	15954075	15954349	2R	15973821	15974095	23	16	+
2R	15954075	15954349	2R	15974016	15974290	23	16	+
2R	15954075	15954349	2R	15974211	15974485	23	16	+
2R	15954075	15954349	2R	15974406	15974680	23	16	+
2R	17121495	17122991	2R	17118776	17120272	2	1	+
2R	17121495	17122991	2R	17124799	17126294	2	1
2R	18026576	18026750	2R	18021021	18021184	15	14	+
2R	18026576	18026750	2R	18021040	18021214	15	14	+
2R	18026576	18026750	2R	18021070	18021244	15	14	+
2R	18026576	18026750	2R	18021190	18021364	15	14	+
2R	18026576	18026750	2R	18021280	18021454	15	14	+
2R	18026576	18026750	2R	18021310	18021483	15	14	+
2R	18026576	18026750	2R	18021340	18021505	15	14	+
2R	18026576	18026750	2R	18021610	18021784	15	14	+
2R	18026576	18026750	2R	18021640	18021814	15	14	+
2R	18026576	18026750	2R	18021670	18021844	15	14	+
2R	18026576	18026750	2R	18021700	18021874	15	14	+
2R	18026576	18026750	2R	18021760	18021934	15	14	+
2R	18026576	18026750	2R	18021790	18021964	15	14	+
2R	18026576	18026750	2R	18021820	18021985	15	14	+
2R	18026576	18026750	2R	18021850	18022024	15	14	+
2R	18663033	18663140	2R	18683463	18683569	2	1	+
2R	18663033	18663140	2R	18683565	18683672	2	1	+
2R	18793104	18793287	2R	18813668	18813850	2	1	+
2R	18793104	18793287	2R	18813864	18814046	2	1	+
2R	19590243	19592438	2R	19606632	19608827	2	1	+
2R	19590243	19592438	2R	19611167	19613362	2	1	+
2R	19592498	19594768	2R	19608887	19611156	2	1	+
2R	19592498	19594768	2R	19613422	19615691	2	1	+
2R	20705088	20705382	2R	20694567	20694874	2	1	+
2R	20705088	20705382	2R	20694911	20695205	2	1	+
2R	23277969	23278070	2R	23253984	23254084	2	1	+
2R	23277969	23278070	2R	23254267	23254368	2	1	+
2R	23280862	23280994	2R	23254129	23254260	2	1	+
2R	23280862	23280994	2R	23257477	23257609	2	1	+
2R	25130258	25130439	2R	25162822	25163002	2	1	+
2R	25130258	25130439	2R	25163029	25163215	2	1	+
2R	25169043	25169233	2R	25201686	25201875	2	1	+
2R	25169043	25169233	2R	25201923	25202113	2	1	+
2R	25176175	25176298	2R	25209022	25209144	2	1	+
2R	25176175	25176298	2R	25209143	25209266	2	1	+
3L	390350	391354	3L	101547	102549	3	2	+
3L	390350	391354	3L	101791	103064	3	2
3L	390350	391354	3L	102305	103309	3	2	+
3L	391355	391541	3L	101793	101977	3	2	+
3L	391355	391541	3L	102551	102733	3	2	+
3L	391355	391541	3L	103310	103496	3	2	+
3L	1496957	1497952	3L	1245256	1246250	2	1	+
3L	1496957	1497952	3L	1246249	1247244	2	1	+
3L	1648850	1649105	3L	1397835	1398094	2	1	+
3L	1648850	1649105	3L	1398072	1398331	2	1	+
3L	4671047	4672003	3L	4449261	4450216	2	1	+
3L	4671047	4672003	3L	4451014	4451969	2	1	+
3L	4688827	4688939	3L	4470381	4470493	5	4	+
3L	4688827	4688939	3L	4470411	4470522	5	4	+
3L	4688827	4688939	3L	4470531	4470643	5	4	+
3L	4688827	4688939	3L	4470561	4470673	5	4	+
3L	4688827	4688939	3L	4470591	4470703	5	4	+
3L	4692688	4692839	3L	4474249	4474389	2	1	+
3L	4692688	4692839	3L	4474324	4474471	2	1	+
3L	4704469	4704624	3L	4485608	4485762	2	1	+
3L	4704469	4704624	3L	4485752	4485906	2	1	+
3L	5077169	5077270	3L	4850047	4850148	12	7	+
3L	5077169	5077270	3L	4850215	4850316	12	7	+
3L	5077169	5077270	3L	4850383	4850484	12	7	+
3L	5077169	5077270	3L	4850551	4850652	12	7	+
3L	5077169	5077270	3L	4850719	4850819	12	7	+
3L	5077169	5077270	3L	4850887	4850987	12	7	+
3L	5077169	5077270	3L	4851055	4851156	12	7	+
3L	5077169	5077270	3L	4851223	4851323	12	7	+
3L	5077169	5077270	3L	4851391	4851492	12	7	+
3L	5077169	5077270	3L	4851559	4851659	12	7	+
3L	5077169	5077270	3L	4851727	4851827	12	7	+
3L	5077169	5077270	3L	4851895	4851996	12	7	+
3L	5078009	5078224	3L	4850047	4850262	12	8	+
3L	5078009	5078224	3L	4850215	4850430	12	8	+
3L	5078009	5078224	3L	4850383	4850598	12	8	+
3L	5078009	5078224	3L	4850551	4850766	12	8	+
3L	5078009	5078224	3L	4850719	4850934	12	8	+
3L	5078009	5078224	3L	4850887	4851102	12	8	+
3L	5078009	5078224	3L	4851055	4851270	12	8	+
3L	5078009	5078224	3L	4851223	4851437	12	8	+
3L	5078009	5078224	3L	4851391	4851606	12	8	+
3L	5078009	5078224	3L	4851559	4851774	12	8	+
3L	5078009	5078224	3L	4851727	4851942	12	8	+
3L	5078009	5078224	3L	4851895	4852110	12	8	+
3L	5078009	5078262	3L	4849891	4850132	13	7	+
3L	5078009	5078262	3L	4850047	4850299	13	7	+
3L	5078009	5078262	3L	4850215	4850468	13	7	+
3L	5078009	5078262	3L	4850383	4850635	13	7	+
3L	5078009	5078262	3L	4850551	4850803	13	7	+
3L	5078009	5078262	3L	4850719	4850972	13	7	+
3L	5078009	5078262	3L	4850887	4851139	13	7	+
3L	5078009	5078262	3L	4851055	4851308	13	7	+
3L	5078009	5078262	3L	4851223	4851475	13	7	+
3L	5078009	5078262	3L	4851391	4851644	13	7	+
3L	5078009	5078262	3L	4851559	4851812	13	7	+
3L	5078009	5078262	3L	4851727	4851979	13	7	+
3L	5078009	5078262	3L	4851895	4852145	13	7	+
3L	5078009	5078278	3L	4850047	4850316	12	7	+
3L	5078009	5078278	3L	4850215	4850484	12	7	+
3L	5078009	5078278	3L	4850383	4850652	12	7	+
3L	5078009	5078278	3L	4850551	4850819	12	7	+
3L	5078009	5078278	3L	4850719	4850987	12	7	+
3L	5078009	5078278	3L	4850887	4851156	12	7	+
3L	5078009	5078278	3L	4851055	4851323	12	7	+
3L	5078009	5078278	3L	4851223	4851492	12	7	+
3L	5078009	5078278	3L	4851391	4851659	12	7	+
3L	5078009	5078278	3L	4851559	4851827	12	7	+
3L	5078009	5078278	3L	4851727	4851996	12	7	+
3L	5078009	5078278	3L	4851895	4852157	12	7	+
3L	5078117	5078224	3L	4850155	4850262	12	8	+
3L	5078117	5078224	3L	4850323	4850430	12	8	+
3L	5078117	5078224	3L	4850491	4850598	12	8	+
3L	5078117	5078224	3L	4850659	4850766	12	8	+
3L	5078117	5078224	3L	4850827	4850934	12	8	+
3L	5078117	5078224	3L	4850995	4851102	12	8	+
3L	5078117	5078224	3L	4851163	4851270	12	8	+
3L	5078117	5078224	3L	4851331	4851437	12	8	+
3L	5078117	5078224	3L	4851499	4851606	12	8	+
3L	5078117	5078224	3L	4851667	4851774	12	8	+
3L	5078117	5078224	3L	4851835	4851942	12	8	+
3L	5078117	5078224	3L	4852003	4852110	12	8	+
3L	5078117	5078262	3L	4849987	4850132	13	8	+
3L	5078117	5078262	3L	4850155	4850299	13	8	+
3L	5078117	5078262	3L	4850323	4850468	13	8	+
3L	5078117	5078262	3L	4850491	4850635	13	8	+
3L	5078117	5078262	3L	4850659	4850803	13	8	+
3L	5078117	5078262	3L	4850827	4850972	13	8	+
3L	5078117	5078262	3L	4850995	4851139	13	8	+
3L	5078117	5078262	3L	4851163	4851308	13	8	+
3L	5078117	5078262	3L	4851331	4851475	13	8	+
3L	5078117	5078262	3L	4851499	4851644	13	8	+
3L	5078117	5078262	3L	4851667	4851812	13	8	+
3L	5078117	5078262	3L	4851835	4851979	13	8	+
3L	5078117	5078262	3L	4852003	4852145	13	8	+
3L	5078117	5078278	3L	4849987	4850148	13	8	+
3L	5078117	5078278	3L	4850155	4850316	13	8	+
3L	5078117	5078278	3L	4850323	4850484	13	8	+
3L	5078117	5078278	3L	4850491	4850652	13	8	+
3L	5078117	5078278	3L	4850659	4850819	13	8	+
3L	5078117	5078278	3L	4850827	4850987	13	8	+
3L	5078117	5078278	3L	4850995	4851156	13	8	+
3L	5078117	5078278	3L	4851163	4851323	13	8	+
3L	5078117	5078278	3L	4851331	4851492	13	8	+
3L	5078117	5078278	3L	4851499	4851659	13	8	+
3L	5078117	5078278	3L	4851667	4851827	13	8	+
3L	5078117	5078278	3L	4851835	4851996	13	8	+
3L	5078117	5078278	3L	4852003	4852157	13	8	+
3L	5078177	5078278	3L	4850047	4850148	10	7	+
3L	5078177	5078278	3L	4850383	4850484	10	7	+
3L	5078177	5078278	3L	4850719	4850819	10	7	+
3L	5078177	5078278	3L	4850887	4850987	10	7	+
3L	5078177	5078278	3L	4851055	4851156	10	7	+
3L	5078177	5078278	3L	4851223	4851323	10	7	+
3L	5078177	5078278	3L	4851391	4851492	10	7	+
3L	5078177	5078278	3L	4851559	4851659	10	7	+
3L	5078177	5078278	3L	4851727	4851827	10	7	+
3L	5078177	5078278	3L	4851895	4851996	10	7	+
3L	5078177	5078284	3L	4850047	4850153	12	7	+
3L	5078177	5078284	3L	4850215	4850321	12	7	+
3L	5078177	5078284	3L	4850383	4850489	12	7	+
3L	5078177	5078284	3L	4850551	4850657	12	7	+
3L	5078177	5078284	3L	4850719	4850825	12	7	+
3L	5078177	5078284	3L	4850887	4850994	12	7	+
3L	5078177	5078284	3L	4851055	4851161	12	7	+
3L	5078177	5078284	3L	4851223	4851330	12	7	+
3L	5078177	5078284	3L	4851391	4851497	12	7	+
3L	5078177	5078284	3L	4851559	4851666	12	7	+
3L	5078177	5078284	3L	4851727	4851834	12	7	+
3L	5078177	5078284	3L	4851895	4852001	12	7	+
3L	7475806	7475976	3L	7278067	7278235	2	1	+
3L	7475806	7475976	3L	7278234	7278403	2	1	+
3L	7873903	7874073	3L	7669033	7669203	88	87	+
3L	7873903	7874073	3L	7669261	7669431	88	87	+
3L	7873903	7874073	3L	7669609	7669779	88	87	+
3L	7873903	7874073	3L	7669837	7670007	88	87	+
3L	7873903	7874073	3L	7670065	7670235	88	87	+
3L	7873903	7874073	3L	7670293	7670463	88	87	+
3L	7873903	7874073	3L	7670521	7670691	88	87	+
3L	7873903	7874073	3L	7670749	7670919	88	87	+
3L	7873903	7874073	3L	7670977	7671147	88	87	+
3L	7873903	7874073	3L	7671205	7671375	88	87	+
3L	7873903	7874073	3L	7671433	7671603	88	87	+
3L	7873903	7874073	3L	7671661	7671831	88	87	+
3L	7873903	7874073	3L	7671889	7672059	88	87	+
3L	7873903	7874073	3L	7672117	7672287	88	87	+
3L	7873903	7874073	3L	7672345	7672515	88	87	+
3L	7873903	7874073	3L	7672573	7672743	88	87	+
3L	7873903	7874073	3L	7672801	7672971	88	87	+
3L	7873903	7874073	3L	7673029	7673199	88	87	+
3L	7873903	7874073	3L	7673257	7673427	88	87	+
3L	7873903	7874073	3L	7673485	7673655	88	87	+
3L	7873903	7874073	3L	7673713	7673883	88	87	+
3L	7873903	7874073	3L	7673941	7674111	88	87	+
3L	7873903	7874073	3L	7674169	7674339	88	87	+
3L	7873903	7874073	3L	7674397	7674567	88	87	+
3L	7873903	7874073	3L	7674625	7674795	88	87	+
3L	7873903	7874073	3L	7674853	7675022	88	87	+
3L	7873903	7874073	3L	7675081	7675250	88	87	+
3L	7873903	7874073	3L	7675309	7675479	88	87	+
3L	7873903	7874073	3L	7675537	7675707	88	87	+
3L	7873903	7874073	3L	7675833	7675989	88	87	+
3L	7873903	7874073	3L	7676047	7676217	88	87	+
3L	7873903	7874073	3L	7676275	7676445	88	87	+
3L	7873903	7874073	3L	7676503	7676673	88	87	+
3L	7873903	7874073	3L	7676731	7676901	88	87	+
3L	7873903	7874073	3L	7676959	7677129	88	87	+
3L	7873903	7874073	3L	7677187	7677357	88	87	+
3L	7873903	7874073	3L	7677415	7677585	88	87	+
3L	7873903	7874073	3L	7677643	7677813	88	87	+
3L	7873903	7874073	3L	7677871	7678041	88	87	+
3L	7873903	7874073	3L	7678099	7678269	88	87	+
3L	7873903	7874073	3L	7678327	7678497	88	87	+
3L	7873903	7874073	3L	7678555	7678725	88	87	+
3L	7873903	7874073	3L	7678783	7678953	88	87	+
3L	7873903	7874073	3L	7679011	7679181	88	87	+
3L	7873903	7874073	3L	7679239	7679409	88	87	+
3L	7873903	7874073	3L	7679467	7679637	88	87	+
3L	7873903	7874073	3L	7679695	7679865	88	87	+
3L	7873903	7874073	3L	7679923	7680093	88	87	+
3L	7873903	7874073	3L	7680379	7680549	88	87	+
3L	7873903	7874073	3L	7680607	7680777	88	87	+
3L	7873903	7874073	3L	7680835	7681005	88	87	+
3L	7873903	7874073	3L	7681579	7681749	88	87	+
3L	7873903	7874073	3L	7681807	7681977	88	87	+
3L	7873903	7874073	3L	7682035	7682205	88	87	+
3L	7873903	7874073	3L	7682263	7682433	88	87	+
3L	7873903	7874073	3L	7682491	7682661	88	87	+
3L	7873903	7874073	3L	7682719	7682889	88	87	+
3L	7873903	7874073	3L	7682947	7683117	88	87	+
3L	7873903	7874073	3L	7683175	7683345	88	87	+
3L	7873903	7874073	3L	7683403	7683573	88	87	+
3L	7873903	7874073	3L	7683631	7683801	88	87	+
3L	7873903	7874073	3L	7683859	7684029	88	87	+
3L	7873903	7874073	3L	7684087	7684257	88	87	+
3L	7873903	7874073	3L	7684831	7685001	88	87	+
3L	7873903	7874073	3L	7685059	7685229	88	87	+
3L	7873903	7874073	3L	7685287	7685457	88	87	+
3L	7873903	7874073	3L	7685515	7685685	88	87	+
3L	7873903	7874073	3L	7685743	7685913	88	87	+
3L	7873903	7874073	3L	7685971	7686141	88	87	+
3L	7873903	7874073	3L	7686715	7686885	88	87	+
3L	7873903	7874073	3L	7686943	7687113	88	87	+
3L	7873903	7874073	3L	7687171	7687341	88	87	+
3L	7873903	7874073	3L	7687399	7687569	88	87	+
3L	7873903	7874073	3L	7687627	7687797	88	87	+
3L	7873903	7874073	3L	7687855	7688025	88	87	+
3L	7873903	7874073	3L	7688083	7688253	88	87	+
3L	7873903	7874073	3L	7688311	7688481	88	87	+
3L	7873903	7874073	3L	7688539	7688709	88	87	+
3L	7873903	7874073	3L	7688767	7688937	88	87	+
3L	7873903	7874073	3L	7688995	7689165	88	87	+
3L	7873903	7874073	3L	7689223	7689393	88	87	+
3L	7873903	7874073	3L	7689451	7689621	88	87	+
3L	7873903	7874073	3L	7689679	7689849	88	87	+
3L	7873903	7874073	3L	7689907	7690077	88	87	+
3L	7873903	7874073	3L	7690135	7690305	88	87	+
3L	7873903	7874073	3L	7690363	7690533	88	87	+
3L	7873903	7874073	3L	7690591	7690761	88	87	+
3L	7873903	7874073	3L	7690819	7690989	88	87	+
3L	7874911	7875409	3L	7668923	7669398	82	81	+
3L	7874911	7875409	3L	7669129	7669611	82	81	+
3L	7874911	7875409	3L	7669705	7670202	82	81	+
3L	7874911	7875409	3L	7669933	7670430	82	81	+
3L	7874911	7875409	3L	7670161	7670658	82	81	+
3L	7874911	7875409	3L	7670389	7670886	82	81	+
3L	7874911	7875409	3L	7670845	7671342	82	81	+
3L	7874911	7875409	3L	7671073	7671570	82	81	+
3L	7874911	7875409	3L	7671301	7671798	82	81	+
3L	7874911	7875409	3L	7671529	7672026	82	81	+
3L	7874911	7875409	3L	7671757	7672254	82	81	+
3L	7874911	7875409	3L	7671985	7672482	82	81	+
3L	7874911	7875409	3L	7672213	7672710	82	81	+
3L	7874911	7875409	3L	7672441	7672938	82	81	+
3L	7874911	7875409	3L	7672669	7673166	82	81	+
3L	7874911	7875409	3L	7672897	7673395	82	81	+
3L	7874911	7875409	3L	7673125	7673622	82	81	+
3L	7874911	7875409	3L	7673353	7673850	82	81	+
3L	7874911	7875409	3L	7673581	7674078	82	81	+
3L	7874911	7875409	3L	7673809	7674306	82	81	+
3L	7874911	7875409	3L	7674037	7674535	82	81	+
3L	7874911	7875409	3L	7674265	7674762	82	81	+
3L	7874911	7875409	3L	7674493	7674991	82	81	+
3L	7874911	7875409	3L	7674721	7675219	82	81	+
3L	7874911	7875409	3L	7674949	7675446	82	81	+
3L	7874911	7875409	3L	7675177	7675672	82	81	+
3L	7874911	7875409	3L	7675405	7675957	82	81	+
[truncated: 15,902 more rows]
